# Supplementary material for: Genome-Wide Analysis of Transcription Factor R2R3-MYB Gene Family and Gene Expression Profiles during Anthocyanin Synthesis in Common Walnut (Juglans regia L.)
Source: Genes (Basel). 2024 May 5;15(5):587. doi: 10.3390/genes15050587 (PMC11121633; doi:10.3390/genes15050587)
Supplement: Supplementary file 1 [file genes-15-00587-s001.zip]

Archive with 8 entries (8 files):
- Figure S1.tif
- Figure S2.tif
- Figure S3.tif
- Figure S4.tif
- Figure S5.tif
- Figure S6.tif
- Figure S7.tif
- Table S.xlsx
