# Supplementary material for: Genome-Wide Analysis of Transcription Factor R2R3-MYB Gene Family and Gene Expression Profiles during Anthocyanin Synthesis in Common Walnut (Juglans regia L.)
Source: Genes (Basel). 2024 May 5;15(5):587. doi: 10.3390/genes15050587 (PMC11121633; doi:10.3390/genes15050587)
Supplement: Supplementary file 1 [file genes-15-00587-s001.zip › Table S.xlsx]

## Sheet: Table S1
Table S1 The Primers for qRT-PCR of JrR2R3-MYBs.
Gene name	Forward or reverse primer	Primer Sequence
JrMYB22	Forward	TCTCCAGTTTCTGCAGACCA
JrMYB22	Reverse	TCAAACCATTCCGCACCAGA
JrMYB23	Forward	ACCTGCACGAACTCCAATGT
JrMYB23	Reverse	CCGATCACGTTGGTCTCCAA
JrMYB24	Forward	ACCGGATGAAGAGGACCTCA
JrMYB24	Reverse	TTCCCAGGTTGGTGTTCCAG
JrMYB27	Forward	AAACAGGGGAGCATGGTCTG
JrMYB27	Reverse	CCCAGCTCTTTCAGGAACGT
JrMYB115	Forward	CGATGGCGTGGTTTTGGATC
JrMYB115	Reverse	CACACCGCCATTTGGTTCTG
JrMYB129	Forward	AACGAGCAAAGGAGCATGGA
JrMYB129	Reverse	CCGCATCGATTCAAACCTGC
JrMYB194	Forward	CTGTGGACAGAGGAGGAGGA
JrMYB194	Reverse	ATCTGCAGCTCTTCCCACAC
JrMYB198	Forward	TCCTTCGCTGCGGTAAAAGT
JrMYB198	Reverse	TGCCTAGGAGTGCATGAAGC
JrMYB217	Forward	GGTCTACTTCGCTGCGGTAA
JrMYB217	Reverse	GACCATCGGTTGCCTAGGAG
β-Actin	Forward	GCCGAACGGGAAATTGTC
β-Actin	Reverse	AGAGATGGCTGGAAGAGG

## Sheet: Table S2
Table S2 The four duplicated types of JrR2R3-MYBs.
Gene name	Whole genome duplication (WGD)	Tandem duplication (TD)	Dispersed duplication (DSD)	Proximal duplication (PD)
JrMYB1	√
JrMYB2	√
JrMYB3	√
JrMYB4			√
JrMYB5	√
JrMYB6	√
JrMYB7	√
JrMYB8	√
JrMYB9		√
JrMYB10	√
JrMYB11		√
JrMYB12		√
JrMYB13	√
JrMYB14	√
JrMYB15	√
JrMYB16	√
JrMYB17	√
JrMYB19	√
JrMYB20		√
JrMYB21	√
JrMYB22	√
JrMYB23	√
JrMYB24				√
JrMYB25	√
JrMYB26	√
JrMYB27		√
JrMYB28	√
JrMYB29	√
JrMYB31	√
JrMYB32	√
JrMYB33	√
JrMYB34	√
JrMYB35	√
JrMYB36	√
JrMYB37		√
JrMYB38		√
JrMYB39	√
JrMYB40	√
JrMYB42	√
JrMYB44	√
JrMYB45	√
JrMYB46	√
JrMYB48	√
JrMYB49			√
JrMYB51	√
JrMYB52	√
JrMYB53	√
JrMYB54	√
JrMYB55			√
JrMYB56	√
JrMYB58			√
JrMYB59	√
JrMYB60	√
JrMYB61	√
JrMYB62	√
JrMYB63	√
JrMYB64	√
JrMYB65		√
JrMYB66		√
JrMYB67				√
JrMYB68	√
JrMYB70	√
JrMYB71	√
JrMYB72	√
JrMYB73	√
JrMYB74	√
JrMYB75	√
JrMYB76	√
JrMYB77			√
JrMYB78	√
JrMYB79	√
JrMYB80	√
JrMYB81			√
JrMYB82				√
JrMYB83				√
JrMYB84	√
JrMYB86	√
JrMYB87		√
JrMYB89	√
JrMYB90	√
JrMYB92	√
JrMYB94	√
JrMYB95	√
JrMYB96	√
JrMYB97	√
JrMYB98	√
JrMYB99	√
JrMYB100	√
JrMYB101		√
JrMYB102	√
JrMYB103	√
JrMYB104		√
JrMYB105	√
JrMYB106				√
JrMYB107				√
JrMYB109			√
JrMYB110	√
JrMYB111	√
JrMYB112	√
JrMYB113	√
JrMYB114	√
JrMYB115	√
JrMYB116			√
JrMYB117	√
JrMYB118	√
JrMYB119		√
JrMYB120		√
JrMYB121		√
JrMYB122		√
JrMYB123	√
JrMYB124		√
JrMYB125		√
JrMYB126	√
JrMYB127	√
JrMYB128	√
JrMYB129	√
JrMYB130		√
JrMYB131	√
JrMYB132	√
JrMYB133	√
JrMYB135	√
JrMYB136	√
JrMYB138	√
JrMYB139			√
JrMYB140	√
JrMYB141	√
JrMYB142	√
JrMYB143			√
JrMYB144	√
JrMYB145	√
JrMYB146			√
JrMYB147	√
JrMYB148	√
JrMYB149		√
JrMYB150		√
JrMYB151	√
JrMYB152	√
JrMYB153	√
JrMYB154	√
JrMYB155			√
JrMYB156			√
JrMYB157	√
JrMYB158	√
JrMYB159	√
JrMYB160	√
JrMYB161	√
JrMYB162	√
JrMYB163	√
JrMYB164	√
JrMYB165	√
JrMYB166	√
JrMYB167	√
JrMYB168	√
JrMYB169	√
JrMYB170	√
JrMYB171	√
JrMYB172	√
JrMYB174	√
JrMYB175	√
JrMYB177	√
JrMYB178	√
JrMYB179	√
JrMYB180	√
JrMYB181	√
JrMYB182	√
JrMYB183	√
JrMYB184	√
JrMYB185	√
JrMYB186	√
JrMYB187			√
JrMYB188	√
JrMYB189	√
JrMYB190	√
JrMYB191				√
JrMYB192	√
JrMYB193	√
JrMYB194	√
JrMYB195	√
JrMYB197	√
JrMYB198	√
JrMYB200	√
JrMYB201			√
JrMYB202	√
JrMYB203	√
JrMYB204	√
JrMYB205	√
JrMYB206	√
JrMYB207	√
JrMYB208	√
JrMYB210	√
JrMYB211	√
JrMYB212			√
JrMYB213	√
JrMYB214	√
JrMYB215				√
JrMYB216	√
JrMYB217	√
JrMYB218	√
JrMYB219	√
JrMYB220	√
JrMYB221	√
JrMYB222	√
JrMYB223	√
JrMYB224	√

## Sheet: Table S3
Table S3 Estimated Ka/Ks ratios of duplicated JrR2R3-MYB gene pairs.
Homologous gene pairs					Ka	Ks	Ka/Ks
XM_018967446.2	JrMYB5	vs.	XM_018965705.2	JrMYB34	0.488908	2.06581	0.236666
XM_019001820.2	JrMYB21	vs.	XM_018996360.2	JrMYB46	0.329962	1.51918	0.217198
XM_018953448.2	JrMYB17	vs.	XM_018956156.2	JrMYB48	0.594646	3.16632	0.187804
XM_018960338.2	JrMYB13	vs.	XM_018992417.2	JrMYB45	0.296231	2.19421	0.135006
XM_018961500.2	JrMYB1	vs.	XM_018970993.2	JrMYB36	0.288349	1.79109	0.160991
XM_019001820.2	JrMYB21	vs.	XM_018964594.2	JrMYB53	0.249798	1.74102	0.143478
XM_018966383.2	JrMYB20	vs.	XM_018967123.2	JrMYB64	0.523513	-	-
XM_019001820.2	JrMYB21	vs.	XM_018960161.2	JrMYB63	0.301971	1.40903	0.214312
XM_018988950.2	JrMYB26	vs.	XM_018979524.2	JrMYB100	0.471877	1.33658	0.353048
XM_018975106.2	JrMYB15	vs.	XM_035692647.1	JrMYB92	0.319911	4.35868	0.0733963
XM_019001551.2	JrMYB16	vs.	XM_018986221.2	JrMYB111	0.294503	1.29549	0.227331
XM_018967446.2	JrMYB5	vs.	XM_018952069.2	JrMYB127	0.502365	1.59832	0.314308
XM_018961500.2	JrMYB1	vs.	XM_018978438.2	JrMYB123	0.234392	1.78338	0.131431
XM_018960338.2	JrMYB13	vs.	XM_018975899.2	JrMYB135	0.290296	2.07931	0.139611
XM_018953448.2	JrMYB17	vs.	XM_018968899.2	JrMYB138	0.550565	-	-
XM_018967446.2	JrMYB5	vs.	XM_018973125.1	JrMYB144	0.245686	0.405925	0.605249
XM_018991603.2	JrMYB6	vs.	XM_018958770.2	JrMYB145	0.105188	0.447484	0.235065
XM_018961402.2	JrMYB7	vs.	XM_019003660.2	JrMYB147	0.149765	0.513531	0.291638
XM_018961184.2	JrMYB8	vs.	XM_018987659.2	JrMYB148	0.288093	0.791036	0.364198
XM_018961017.2	JrMYB10	vs.	XM_018955757.2	JrMYB151	0.124171	0.396051	0.313522
XM_018960338.2	JrMYB13	vs.	XM_018996415.2	JrMYB152	0.100749	0.620169	0.162454
XM_018989806.2	JrMYB29	vs.	XM_035695000.1	JrMYB162	0.143576	0.421783	0.340404
XM_018971174.2	JrMYB31	vs.	XM_018958734.2	JrMYB163	0.158906	0.435299	0.36505
XM_035690390.1	JrMYB32	vs.	XM_019002349.2	JrMYB164	0.150893	0.461139	0.327218
XM_019001551.2	JrMYB16	vs.	XM_018978913.2	JrMYB157	0.108458	0.294165	0.368697
XM_018966382.2	JrMYB19	vs.	XM_018953838.2	JrMYB158	0.241116	0.561652	0.429299
XM_019001820.2	JrMYB21	vs.	XM_035694547.1	JrMYB159	0.101908	0.342642	0.297419
XM_018985576.2	JrMYB2	vs.	XM_018995129.2	JrMYB140	0.102042	0.31684	0.322063
XM_035684174.1	JrMYB3	vs.	XM_018958414.2	JrMYB141	0.0771407	0.350587	0.220033
XM_035689230.1	JrMYB22	vs.	XM_035694480.1	JrMYB160	0.26019	0.777513	0.334644
XM_018961500.2	JrMYB1	vs.	XM_018956691.2	JrMYB142	0.0736896	0.381741	0.193036
XM_018975092.2	JrMYB14	vs.	XM_035694808.1	JrMYB153	0.210828	0.489361	0.430823
XM_018975106.2	JrMYB15	vs.	XM_018972799.2	JrMYB154	0.123163	0.396165	0.310887
XM_019001551.2	JrMYB16	vs.	XM_018951286.2	JrMYB171	0.286968	1.18467	0.242234
XM_018961402.2	JrMYB7	vs.	XM_035684144.1	JrMYB198	0.269569	1.76072	0.153102
XM_035684174.1	JrMYB3	vs.	XM_018967632.2	JrMYB190	0.268461	2.28136	0.117676
XM_018961402.2	JrMYB7	vs.	XM_018951605.2	JrMYB217	0.220329	1.7499	0.12591
XM_035684174.1	JrMYB3	vs.	XM_018951149.2	JrMYB223	0.301478	1.99797	0.150892
XM_018996360.2	JrMYB46	vs.	XM_018964594.2	JrMYB53	0.303094	1.7323	0.174967
XM_018979644.2	JrMYB42	vs.	XM_018962844.2	JrMYB94	0.353734	2.76008	0.128161
XM_018963686.2	JrMYB39	vs.	XM_018969479.2	JrMYB129	0.148369	0.666342	0.222662
XM_018983300.2	JrMYB40	vs.	XM_018953274.2	JrMYB131	0.136772	0.490586	0.278793
XM_018979644.2	JrMYB42	vs.	XM_018968762.2	JrMYB132	0.157919	0.438653	0.36001
XM_018982651.2	JrMYB44	vs.	XM_035694009.1	JrMYB133	0.074111	0.383997	0.192999
XM_018992417.2	JrMYB45	vs.	XM_018975899.2	JrMYB135	0.0860171	0.486835	0.176686
XM_018996360.2	JrMYB46	vs.	XM_018968091.2	JrMYB136	0.175687	0.435804	0.403132
XM_018956156.2	JrMYB48	vs.	XM_018968899.2	JrMYB138	0.0957819	0.352562	0.271674
XM_018949924.2	JrMYB33	vs.	XM_018952631.2	JrMYB128	0.095602	0.419917	0.227669
XM_018965705.2	JrMYB34	vs.	XM_018952069.2	JrMYB127	0.172069	0.433131	0.397267
XM_018965702.2	JrMYB35	vs.	XM_018974980.2	JrMYB126	0.226977	0.532987	0.425858
XM_018970993.2	JrMYB36	vs.	XM_018978438.2	JrMYB123	0.134895	0.511617	0.263664
XM_018965705.2	JrMYB34	vs.	XM_018973125.1	JrMYB144	0.571215	1.5669	0.36455
XM_018992417.2	JrMYB45	vs.	XM_018996415.2	JrMYB152	0.287921	2.90303	0.0991798
XM_018970993.2	JrMYB36	vs.	XM_018956691.2	JrMYB142	0.280848	1.55663	0.180421
XM_018979644.2	JrMYB42	vs.	XM_018991195.2	JrMYB177	0.357549	1.699	0.210446
XM_018983300.2	JrMYB40	vs.	XM_018961620.2	JrMYB195	0.432819	1.83513	0.235853
XM_018965702.2	JrMYB35	vs.	XM_018995923.2	JrMYB194	0.340572	1.38437	0.246012
XM_018965702.2	JrMYB35	vs.	XM_018959508.2	JrMYB220	0.399627	1.71441	0.233099
XM_019001404.2	JrMYB56	vs.	XM_018976828.2	JrMYB60	0.184977	0.354092	0.522397
XM_018968965.2	JrMYB51	vs.	XM_018978434.2	JrMYB68	0.110832	0.335462	0.330385
XM_018975855.2	JrMYB52	vs.	XM_018967123.2	JrMYB64	0.181863	0.502258	0.36209
XM_018964594.2	JrMYB53	vs.	XM_018960161.2	JrMYB63	0.11736	0.448544	0.261647
XM_018987100.2	JrMYB54	vs.	XM_018967132.2	JrMYB62	0.135518	0.432495	0.31334
XM_035688859.1	JrMYB59	vs.	XM_018966355.2	JrMYB105	0.328919	1.44366	0.227836
XM_018964594.2	JrMYB53	vs.	XM_018968091.2	JrMYB136	0.355253	1.73816	0.204385
XM_019001404.2	JrMYB56	vs.	XM_019003230.2	JrMYB205	0.282768	1.57081	0.180015
XM_018960161.2	JrMYB63	vs.	XM_018968091.2	JrMYB136	0.395533	1.98139	0.199624
XM_018976828.2	JrMYB60	vs.	XM_019003230.2	JrMYB205	0.3377	1.05663	0.3196
XM_035690028.1	JrMYB72	vs.	XM_018957251.1	JrMYB203	0.222266	0.735962	0.302007
XM_035689993.1	JrMYB73	vs.	XM_018951386.2	JrMYB204	0.113234	0.372328	0.304125
XM_018997786.2	JrMYB74	vs.	XM_019003230.2	JrMYB205	0.10642	0.44084	0.241403
XM_018961171.2	JrMYB70	vs.	XM_018978886.2	JrMYB200	0.10262	0.395356	0.259564
XM_018964428.2	JrMYB71	vs.	XM_018998764.2	JrMYB202	0.094829	0.344277	0.275444
XM_018978190.2	JrMYB75	vs.	XM_018977581.2	JrMYB206	0.12604	0.285318	0.441751
XM_018957668.2	JrMYB76	vs.	XM_018975334.2	JrMYB207	0.112993	0.405697	0.278517
XM_018957668.2	JrMYB76	vs.	XM_018978886.2	JrMYB200	0.370677	1.61217	0.229924
XM_018961171.2	JrMYB70	vs.	XM_018975334.2	JrMYB207	0.390014	1.39685	0.279211
XM_018950143.2	JrMYB80	vs.	XM_018989492.2	JrMYB90	0.303064	2.65085	0.114327
XM_018950143.2	JrMYB80	vs.	XM_018949895.2	JrMYB174	0.31331	1.5024	0.20854
XM_018997290.2	JrMYB84	vs.	XM_018955878.2	JrMYB197	0.396774	2.07162	0.191528
XM_018957456.2	JrMYB86	vs.	XM_035684144.1	JrMYB198	0.221841	1.15789	0.19159
XM_018950143.2	JrMYB80	vs.	XM_018971843.2	JrMYB188	0.344888	1.96516	0.175501
XM_018956792.2	JrMYB78	vs.	XM_018951458.2	JrMYB208	0.116942	0.378712	0.308789
XM_018978982.2	JrMYB79	vs.	XM_018989080.2	JrMYB210	0.294046	0.671325	0.438008
XM_018950143.2	JrMYB80	vs.	XM_018964342.2	JrMYB211	0.100701	0.475498	0.21178
XM_018993566.2	JrMYB89	vs.	XM_018967865.2	JrMYB216	0.119543	0.486932	0.245503
XM_018997290.2	JrMYB84	vs.	XM_018950495.2	JrMYB213	0.133233	0.428772	0.310731
XM_018957456.2	JrMYB86	vs.	XM_018974104.2	JrMYB214	0.126166	0.458305	0.275288
XM_018957455.2	JrMYB87	vs.	XM_018952021.2	JrMYB215	0.193553	0.592773	0.326522
XM_018997290.2	JrMYB84	vs.	XM_018994152.2	JrMYB218	0.440617	1.4193	0.310446
XM_018957456.2	JrMYB86	vs.	XM_018951605.2	JrMYB217	0.233726	1.72835	0.13523
XM_019003097.2	JrMYB96	vs.	XM_018968638.2	JrMYB114	0.334985	2.3335	0.143555
XM_018962844.2	JrMYB94	vs.	XM_018968762.2	JrMYB132	0.348759	2.53104	0.137793
XM_018979458.2	JrMYB101	vs.	XM_035695102.1	JrMYB161	0.393588	2.0848	0.188789
XM_018952114.2	JrMYB98	vs.	XM_018962855.2	JrMYB165	0.323405	1.96114	0.164906
XM_018957563.1	JrMYB95	vs.	XM_018965659.2	JrMYB167	0.513412	2.01519	0.254771
XM_019003097.2	JrMYB96	vs.	XM_018993390.2	JrMYB168	0.368776	-	-
XM_018991263.2	JrMYB97	vs.	XM_018951697.2	JrMYB180	0.0726315	0.334225	0.217313
XM_018952114.2	JrMYB98	vs.	XM_018952674.2	JrMYB181	0.147251	0.593599	0.248065
XM_018979521.2	JrMYB99	vs.	XM_018977888.2	JrMYB182	0.095696	0.514424	0.186025
XM_018979524.2	JrMYB100	vs.	XM_035683225.1	JrMYB183	0.27755	0.658905	0.421229
XM_018965983.2	JrMYB102	vs.	XM_018993061.2	JrMYB185	0.16269	0.382158	0.425714
XM_018971920.2	JrMYB103	vs.	XM_018967885.2	JrMYB186	0.226811	0.448324	0.50591
XM_018989492.2	JrMYB90	vs.	XM_018949895.2	JrMYB174	0.0847839	0.477473	0.177568
XM_035692647.1	JrMYB92	vs.	XM_018989369.2	JrMYB175	0.0729026	0.360038	0.202486
XM_018962844.2	JrMYB94	vs.	XM_018991195.2	JrMYB177	0.229053	0.694123	0.32999
XM_018957563.1	JrMYB95	vs.	XM_018970049.2	JrMYB179	0.255712	0.630675	0.405458
XM_019003097.2	JrMYB96	vs.	XM_018970048.2	JrMYB178	0.099101	0.450788	0.219839
XM_018989492.2	JrMYB90	vs.	XM_018971843.2	JrMYB188	0.41687	-	-
XM_018989492.2	JrMYB90	vs.	XM_018964342.2	JrMYB211	0.318648	4.48833	0.0709948
XM_018986221.2	JrMYB111	vs.	XM_018978913.2	JrMYB157	0.25218	1.2657	0.199242
XM_018977386.2	JrMYB113	vs.	XM_018987599.2	JrMYB169	0.061963	0.339236	0.182655
XM_018965291.2	JrMYB110	vs.	XM_018975539.2	JrMYB172	0.130184	0.318098	0.409258
XM_018986221.2	JrMYB111	vs.	XM_018951286.2	JrMYB171	0.102442	0.311421	0.32895
XM_018978271.2	JrMYB112	vs.	XM_035695569.1	JrMYB170	0.12357	0.453716	0.27235
XM_018968638.2	JrMYB114	vs.	XM_018993390.2	JrMYB168	0.160513	0.539695	0.297414
XM_019001589.2	JrMYB115	vs.	XM_018965659.2	JrMYB167	0.253927	0.473027	0.536813
XM_019004820.2	JrMYB117	vs.	XM_018986953.2	JrMYB166	0.107999	0.388678	0.277863
XM_018968638.2	JrMYB114	vs.	XM_018970048.2	JrMYB178	0.341426	1.60216	0.213104
XM_019001589.2	JrMYB115	vs.	XM_018970049.2	JrMYB179	0.593117	2.64196	0.224499
XM_018952069.2	JrMYB127	vs.	XM_018973125.1	JrMYB144	0.526594	1.5759	0.334155
XM_018978438.2	JrMYB123	vs.	XM_018956691.2	JrMYB142	0.232988	1.78694	0.130384
XM_018975899.2	JrMYB135	vs.	XM_018996415.2	JrMYB152	0.315706	-	-
XM_018968762.2	JrMYB132	vs.	XM_018991195.2	JrMYB177	0.337052	1.16671	0.288891
XM_018953274.2	JrMYB131	vs.	XM_018961620.2	JrMYB195	0.40808	1.79006	0.227969
XM_018974980.2	JrMYB126	vs.	XM_018959508.2	JrMYB220	0.425606	-	-
XM_018953274.2	JrMYB131	vs.	XM_018973435.2	JrMYB219	0.42301	1.82091	0.232307
XM_018978913.2	JrMYB157	vs.	XM_018951286.2	JrMYB171	0.25739	1.24155	0.207314
XM_018962855.2	JrMYB165	vs.	XM_018952674.2	JrMYB181	0.345656	1.87742	0.184113
XM_018958414.2	JrMYB141	vs.	XM_018967632.2	JrMYB190	0.2737	3.25785	0.0840125
XM_018958414.2	JrMYB141	vs.	XM_018951149.2	JrMYB223	0.288313	2.11609	0.136248
XM_019003660.2	JrMYB147	vs.	XM_018951605.2	JrMYB217	0.287089	1.77742	0.16152
XM_018965659.2	JrMYB167	vs.	XM_018970049.2	JrMYB179	0.48223	3.55751	0.135553
XM_018993390.2	JrMYB168	vs.	XM_018970048.2	JrMYB178	0.346913	1.95598	0.177361
XM_018949895.2	JrMYB174	vs.	XM_018971843.2	JrMYB188	0.403205	1.89255	0.213049
XM_018949895.2	JrMYB174	vs.	XM_018964342.2	JrMYB211	0.325469	1.91652	0.169822
XM_018971843.2	JrMYB188	vs.	XM_018964342.2	JrMYB211	0.34767	2.16876	0.160308
XM_018968294.2	JrMYB189	vs.	XM_018985922.2	JrMYB224	0.0738224	0.24659	0.299373
XM_018967632.2	JrMYB190	vs.	XM_018951149.2	JrMYB223	0.13886	0.432411	0.32113
XM_018990576.2	JrMYB192	vs.	XM_018989697.2	JrMYB222	0.0988218	0.290171	0.340564
XM_018962157.2	JrMYB193	vs.	XM_019001462.2	JrMYB221	0.0942116	0.324982	0.289898
XM_018995923.2	JrMYB194	vs.	XM_018959508.2	JrMYB220	0.227	0.72578	0.312767
XM_018961620.2	JrMYB195	vs.	XM_018973435.2	JrMYB219	0.155608	0.339418	0.458456
XM_018955878.2	JrMYB197	vs.	XM_018994152.2	JrMYB218	0.0832587	0.353956	0.235223
XM_035684144.1	JrMYB198	vs.	XM_018951605.2	JrMYB217	0.099949	0.446674	0.223763
XM_018978886.2	JrMYB200	vs.	XM_018975334.2	JrMYB207	0.4066	1.40401	0.289598
XM_018950495.2	JrMYB213	vs.	XM_018994152.2	JrMYB218	0.42611	1.542	0.276336
XM_018974104.2	JrMYB214	vs.	XM_018951605.2	JrMYB217	0.18191	1.43672	0.126615
Note：The red gene pair indicated have homologous counterparts in the syntenic region of related chromosomes.

## Sheet: Table S4
Table S4 The predicated protein information of JrR2R3-MYB in Juglans regia.
Name	Number of amino acids	Molecular weight	Theoretical pI	Instability index	Grand average of hydropathicity（GRAVY）	Subcellular location prediction
JrMYB1	329	36874	5.5	55.35	-0.442	nucl
JrMYB2	419	47424.9	9.1	48.94	-0.622	nucl
JrMYB3	396	43695.5	6.11	48.79	-0.584	nucl
JrMYB4	204	23283.2	6.52	48.73	-0.724	nucl
JrMYB5	457	52099.4	5.72	41.39	-0.493	nucl
JrMYB6	266	30929.8	5.96	55.13	-0.487	nucl
JrMYB7	230	25864.4	9.02	57.73	-0.851	nucl
JrMYB8	227	26210.2	9.36	42.88	-0.9	nucl
JrMYB9	248	28403.6	9.17	39.67	-0.778	nucl
JrMYB10	308	35244.4	5.18	57.48	-0.886	nucl
JrMYB11	327	36954.2	9	48.64	-0.666	nucl
JrMYB12	219	25464.6	6.67	62.42	-0.739	nucl
JrMYB13	266	30196.8	6.05	48.34	-0.693	nucl
JrMYB14	295	33513.6	8.53	56.3	-0.627	nucl
JrMYB15	291	32713.5	6.32	57.13	-0.743	nucl
JrMYB16	343	38188.1	5.89	47.74	-0.666	nucl
JrMYB17	517	56849.9	5.43	55.17	-0.726	nucl
JrMYB19	383	42606.1	4.74	52.64	-0.861	nucl
JrMYB20	263	30219.3	5.63	60.76	-0.725	nucl
JrMYB21	347	39144.2	5.09	43.2	-0.727	nucl
JrMYB22	338	37295.8	5.83	46.01	-0.686	nucl
JrMYB23	387	42915.1	5.65	44.55	-0.655	nucl
JrMYB24	387	42893	5.44	43.42	-0.868	nucl
JrMYB25	368	40789.8	5.59	45.12	-0.79	nucl
JrMYB26	313	35385.6	8.39	46.73	-0.866	nucl
JrMYB27	311	36035.3	5.22	53.3	-0.576	nucl
JrMYB28	310	34965.3	5.9	46.65	-0.711	nucl
JrMYB29	309	34105.9	5.55	44.56	-0.815	nucl
JrMYB31	251	29281.2	8.69	57.27	-0.816	nucl
JrMYB32	304	34246.4	8.23	50.53	-0.732	nucl
JrMYB33	370	41789.7	5.58	52.11	-0.665	nucl
JrMYB34	459	52266.1	6.33	46.71	-0.673	nucl
JrMYB35	225	26083.3	7.09	43.78	-0.868	nucl
JrMYB36	332	37058.3	7.17	39.39	-0.813	nucl
JrMYB37	401	45526.3	5.25	59.65	-0.812	nucl
JrMYB38	401	45526.3	5.25	59.65	-0.774	nucl
JrMYB39	207	23730.8	6.54	49.94	-0.865	nucl
JrMYB40	360	40455.6	6.16	38.37	-0.692	nucl
JrMYB42	284	32396.5	8.57	45.27	-0.786	nucl
JrMYB44	317	35532.7	5.3	61.28	-0.822	nucl
JrMYB45	270	30526.3	5.07	49.62	-0.592	nucl
JrMYB46	376	42234.4	7.19	54.68	-0.695	nucl
JrMYB48	501	54196	6.76	56.81	-0.678	nucl
JrMYB49	348	39086.1	5.56	45.98	-1.011	nucl
JrMYB51	341	38926.7	5.83	60.95	-0.663	nucl
JrMYB52	254	29312	6.01	61.96	-0.742	nucl
JrMYB53	439	49947.2	5.55	46.3	-0.824	nucl
JrMYB54	334	37498.9	6.16	51.71	-0.533	nucl
JrMYB55	379	41908.7	7.15	53.03	-0.8	nucl
JrMYB56	335	37421.6	7.07	50.75	-0.811	nucl
JrMYB58	356	40956.9	9.41	66.92	-0.742	nucl
JrMYB59	391	42585	5.78	42.15	-0.715	nucl
JrMYB60	333	37048.2	6.46	44.58	-0.685	nucl
JrMYB61	244	28574.9	6.1	53.96	-0.595	nucl
JrMYB62	322	36606	5.94	54.12	-0.52	nucl
JrMYB63	363	41305.2	6.01	59.01	-0.634	nucl
JrMYB64	256	29594.6	5.25	72.06	-0.462	nucl
JrMYB65	267	30477.1	5.35	63.21	-0.796	nucl
JrMYB66	353	40323.4	6.27	62.45	-0.688	nucl
JrMYB67	352	39809.8	5.24	60.09	-0.656	nucl
JrMYB68	328	37081.8	6.59	64.01	-0.702	nucl
JrMYB70	329	37125.5	5.63	48.12	-0.654	nucl
JrMYB71	326	36478.2	8.04	66.19	-0.356	nucl
JrMYB72	537	59988.4	5.32	47.92	-0.476	nucl
JrMYB73	280	32057.9	6.21	57.33	-0.686	nucl
JrMYB74	305	34415.6	7.98	67.32	-0.861	nucl
JrMYB75	500	55181.8	5.66	52.12	-0.636	nucl
JrMYB76	341	38150.6	5.07	64.87	-0.589	nucl
JrMYB77	325	35453.3	8.22	47.26	-0.814	nucl
JrMYB78	345	39273.6	8.98	57.01	-0.728	nucl
JrMYB79	306	33402.3	7.6	44.73	-0.774	nucl
JrMYB80	319	34670.9	9.04	51.32	-0.476	nucl
JrMYB81	306	33932.5	9.37	49.11	-0.928	nucl
JrMYB82	201	23482.7	9.78	59.95	-0.749	nucl
JrMYB83	201	23466.6	9.85	62.13	-0.777	nucl
JrMYB84	303	34528.4	6.46	51.52	-0.612	nucl
JrMYB86	178	20223.2	9.62	38.57	-0.791	nucl
JrMYB87	218	24548.5	6.71	45.77	-0.737	nucl
JrMYB89	250	29589.1	8.54	65.13	-0.602	nucl
JrMYB90	321	34798.2	7.6	57.47	-0.654	nucl
JrMYB92	316	35088.7	5.61	66.25	-0.614	nucl
JrMYB94	311	35126.6	9.02	42.12	-0.551	nucl
JrMYB95	403	44792.1	6.17	46.69	-0.761	nucl
JrMYB96	338	37963.2	6.45	50.8	-0.808	nucl
JrMYB97	262	30507.4	9.45	65.45	-0.726	nucl
JrMYB98	281	31702.3	5.11	64.82	-0.988	nucl
JrMYB99	214	24736.1	9.36	48.51	-0.856	nucl
JrMYB100	313	35039.2	6.27	41.01	-0.609	nucl
JrMYB101	255	28900.6	5.94	52.26	-0.609	nucl
JrMYB102	356	39440.5	5.88	64.16	-0.709	nucl
JrMYB103	368	41313.3	6.11	52.88	-0.716	nucl
JrMYB104	308	34607.8	6.45	51.65	-0.507	nucl
JrMYB105	443	48044.1	5.5	38.32	-0.596	nucl
JrMYB106	322	35194.3	5.29	44.95	-0.835	nucl
JrMYB107	118	13500.7	9.61	63.14	-0.582	nucl
JrMYB109	226	25556.2	9.99	53	-0.774	nucl
JrMYB110	374	42223.3	6.03	55	-0.728	nucl
JrMYB111	357	39678.6	5.95	44.17	-0.632	nucl
JrMYB112	356	39445.2	8.57	50.62	-0.666	nucl
JrMYB113	449	50097.7	7.52	54.35	-0.772	nucl
JrMYB114	296	33677.6	5.75	55.71	-0.643	nucl
JrMYB115	419	46270.7	5.21	46.68	-0.701	nucl
JrMYB116	199	22650.9	9.81	52.3	-0.714	nucl
JrMYB117	350	39138.7	6.19	51.22	-0.57	nucl
JrMYB118	350	39138	8.1	36.8	-0.706	nucl
JrMYB119	350	38831.7	6.94	35.12	-0.881	nucl
JrMYB120	350	38840.8	8.52	37.77	-0.605	nucl
JrMYB121	353	39443.4	7.68	38.14	-0.662	nucl
JrMYB122	350	38698.4	6.73	34.75	-0.583	nucl
JrMYB123	325	36548.7	5.93	45.56	-0.77	nucl
JrMYB124	145	16393	9.76	46.17	-0.683	nucl
JrMYB125	369	41522.7	5.84	58.73	-0.492	nucl
JrMYB126	244	27963.1	5.44	47.52	-0.473	nucl
JrMYB127	470	53880.4	5.64	46.84	-0.738	nucl
JrMYB128	370	42009.9	5.57	52.6	-0.891	nucl
JrMYB129	200	22771	8.59	53.52	-0.759	nucl
JrMYB130	204	22845	8.73	57.25	-0.881	nucl
JrMYB131	358	40273	5.43	42.18	-0.576	nucl
JrMYB132	275	31036.2	8.85	39.18	-0.593	nucl
JrMYB133	346	38836.2	5.57	55.34	-0.841	nucl
JrMYB135	267	30045.6	5.36	50.33	-0.851	nucl
JrMYB136	352	40039.9	8.99	52.37	74.51	nucl
JrMYB138	501	53767.4	6.85	59.85	-0.681	nucl
JrMYB139	344	38000.7	7.66	40.8	-0.501	nucl
JrMYB140	289	32495.2	9.32	56.62	-0.556	nucl
JrMYB141	391	42932.7	5.71	49.76	-0.747	nucl
JrMYB142	325	36323.6	7.65	59.05	-0.707	nucl
JrMYB143	371	41382.1	6.36	59.72	-0.777	nucl
JrMYB144	483	55336.2	6.15	47.51	-0.695	nucl
JrMYB145	263	30362.1	6.61	46.3	-0.732	nucl
JrMYB146	379	43055.9	8.92	68.59	-0.71	nucl
JrMYB147	244	27362.9	9.28	49.99	-0.576	nucl
JrMYB148	302	34812	5.76	51.65	-0.784	nucl
JrMYB149	303	34783	6.47	41.01	-0.849	nucl
JrMYB150	262	30037.3	8.77	47.36	-0.584	nucl
JrMYB151	302	34374.7	5.26	58.81	-0.511	nucl
JrMYB152	270	30302.9	5.8	52.49	-0.546	nucl
JrMYB153	280	32184	8.95	59.78	-0.505	nucl
JrMYB154	284	31963.9	6.37	48.45	-0.663	nucl
JrMYB155	154	18664.8	9.87	86.6	-0.605	nucl
JrMYB156	1009	112914	5.35	49.1	-0.73	nucl
JrMYB157	335	37181	6.05	52.35	-0.366	nucl
JrMYB158	355	40606.9	5.33	54.13	-0.795	nucl
JrMYB159	348	39086.1	5.56	45.98	-0.824	nucl
JrMYB160	304	34146.3	7.11	53.31	-1.017	nucl
JrMYB161	316	35978.5	8.45	50.85	-0.799	nucl
JrMYB162	301	33673.9	5.49	38.03	-0.458	nucl
JrMYB163	257	29504.2	6.8	54.47	-0.599	nucl
JrMYB164	291	32956.9	8.45	50.11	-0.606	nucl
JrMYB165	284	32234.9	5.32	56.2	-0.829	nucl
JrMYB166	338	37758.6	5.77	55.34	-0.97	nucl
JrMYB167	413	46220.7	5.16	44.06	-0.485	nucl
JrMYB168	297	33936.7	5.77	58.09	-0.714	nucl
JrMYB169	457	50990.8	7.92	57.27	-0.6	nucl
JrMYB170	345	38511.4	7.56	54.79	-0.705	nucl
JrMYB171	345	38622.2	5.79	38.6	-0.587	nucl
JrMYB172	376	42498.5	5.76	61.35	-0.698	nucl
JrMYB174	318	34550	7.62	52.69	-0.757	nucl
JrMYB175	316	35243.7	5.69	65.88	-0.658	nucl
JrMYB177	330	37510.4	8.82	49.86	-0.633	nucl
JrMYB178	321	36215	6.51	52.91	-0.675	nucl
JrMYB179	455	50471.8	5.86	55.27	-0.488	nucl
JrMYB180	257	30165.9	8.76	61.23	-0.721	nucl
JrMYB181	281	31897.4	4.96	62.88	-0.482	nucl
JrMYB182	212	24396.6	8.82	48.2	-0.54	nucl
JrMYB183	336	38072.6	6.24	58.59	-0.482	nucl
JrMYB184	344	38940.5	6.57	55.21	-0.793	nucl
JrMYB185	363	40777.6	5.9	68.11	-1.033	nucl
JrMYB186	278	31658.8	9.11	62.59	-0.699	nucl
JrMYB187	304	33696.9	7.7	64.45	-0.651	nucl
JrMYB188	282	31669.5	9.4	71.84	-0.717	nucl
JrMYB189	249	27473	8.62	49.54	-0.698	nucl
JrMYB190	384	42697.3	6.11	50.95	-0.705	nucl
JrMYB191	389	43316.1	6.67	54.81	-0.801	nucl
JrMYB192	445	49286.4	6.61	58.35	-0.748	nucl
JrMYB193	480	54323.8	6.02	60.97	-0.747	nucl
JrMYB194	233	26864.5	6.83	48.88	-0.731	nucl
JrMYB195	356	39934.8	5.45	43.75	-0.712	nucl
JrMYB197	305	34372.7	6.66	66.88	-0.583	nucl
JrMYB198	244	27712.3	8.1	50.4	-0.865	nucl
JrMYB200	318	35955.4	5.8	52.32	-0.465	nucl
JrMYB201	556	60509.4	5	50.93	-0.724	nucl
JrMYB202	320	35635.2	6.55	63.33	-0.684	nucl
JrMYB203	492	54991.3	7.22	44.49	-0.605	nucl
JrMYB204	327	37178.7	5.9	63.19	-0.568	nucl
JrMYB205	320	35974.4	8.45	52.1	-0.577	nucl
JrMYB206	497	54787.4	5.56	57.1	-0.857	nucl
JrMYB207	327	36328.8	5.91	51.65	-0.722	nucl
JrMYB208	356	40993.5	7.62	59.76	-0.602	nucl
JrMYB210	314	34244.1	8.21	45.54	-0.71	nucl
JrMYB211	310	33449.6	9.12	57.84	-0.512	nucl
JrMYB212	315	35852.3	7.63	55.86	-0.548	nucl
JrMYB213	316	35954	6	62.98	-0.585	nucl
JrMYB214	161	18430.2	9.51	47.01	-0.545	nucl
JrMYB215	207	23719.1	9.2	46.83	-0.653	nucl
JrMYB216	252	29656.2	8.57	67.47	-0.551	nucl
JrMYB217	212	24040.2	8.61	46.92	-0.538	nucl
JrMYB218	304	34571.9	8.24	60.34	-0.713	nucl
JrMYB219	376	42581.9	5.83	47.48	-0.488	nucl
JrMYB220	228	26484.7	6.67	47.36	-0.903	nucl
JrMYB221	475	53449.7	6.06	55.83	-1.251	nucl
JrMYB222	443	49289.6	5.92	53.64	-0.803	nucl
JrMYB223	385	42682.1	6.56	47.01	-0.833	nucl
JrMYB224	247	27558.2	8.87	51.15	-0.648	nucl

## Sheet: Table S5
Table S5 The FPKM of all JrR2R3-MYB genes in 14 issues.
Name	Callus exterior	Catkins	Embryo	Hull cortex	Hull 1	Hull 6	Hull peel	Hull immature	Fruit immature	Root	Somatic embryo	Vegetative bud	Leaf young 1	Leaf young 7	Leaves	Pistillate flower 3	Pistillate flower 6
JrMYB1	0.627666	9.65283	11.3427	0.109118	24.7797	6.12931	33.0608	1.47745	12.1728	0.178119	81.3949	9.59596	35.8122	35.8122	14.852	9.59299	9.59299
JrMYB2	0.896494	5.32987	5.11464	1.66971	5.47243	6.5368	3.77719	1.86587	6.88011	5.29406	7.1496	4.81778	7.27541	7.27541	8.15611	5.8614	5.8614
JrMYB3	1.22538	28.703	0	0	7.89224	5.66025	13.3669	2.91121	6.53557	1.817	1.3362	21.8236	32.1842	32.1842	30.0245	14.4045	14.4045
JrMYB4	0	1.67707	0	0	0	0.595261	0	0	0	0	0	0	0	0	0	6.28361	6.28361
JrMYB5	0	0	0	0	0.0381842	0	0	0	0.283936	0	0.0798576	0	0	0	0.0367425	0.0537501	0.0537501
JrMYB6	0	0.133476	0.139783	1.20475	0.257871	0	0.701135	0	0.362862	2.78152	0.180189	0	0	0	0.082688	0	0
JrMYB7	27.0705	18.4456	35.8415	17.7302	37.6547	38.2658	74.134	77.8083	51.133	15.5775	93.8365	32.4786	42.3321	42.3321	41.2612	43.0935	43.0935
JrMYB8	5.22401	9.40133	0.281205	0.242381	1.98898	0.96975	4.58454	1.36784	1.0951	5.99692	0.362569	33.2877	134.929	134.929	59.5627	17.0736	17.0736
JrMYB9	5.22401	9.40133	0.281205	0.242381	1.98898	0.96975	4.58454	1.36784	1.0951	5.99692	0.362569	33.2877	134.929	134.929	59.5627	17.0736	17.0736
JrMYB10	20.8175	0.88079	0	0.714888	4.75818	5.5673	7.36024	0.336116	5.77582	2.04622	0.66423	3.8978	5.88207	5.88207	3.41812	4.12739	4.12739
JrMYB11	0	0	0	0	0	0	0	0	0	0	0.515651	0	0	0	0	0	0
JrMYB12	0	0.491337	0.338842	0	0	0	0	0	0	0.162058	0	0	0	0	0	0	0
JrMYB13	0.426289	0	0	0	5.92671	6.62912	0	0	8.07418	2.52054	0	0.98368	0.647671	0.647671	0.675187	0.331771	0.331771
JrMYB14	0	0	0	0	0	0	0	0	0	0.206931	0	0	0	0	0	0	0
JrMYB15	0	0	0	0	0	0.0706426	0	0	0.0725917	0	1.00609	0.540683	0.0949687	0.0949687	0.396111	0.582865	0.582865
JrMYB16	1.18582	0.168986	0	0	0.0549103	0	0.225177	0	0	3.87459	0.344797	0.0864573	0.0759722	0.0759722	0	0.465213	0.465213
JrMYB17	0	0	0	0	0	0	0	0	0	0	0	0	0	0	0	0	0
JrMYB19	0	0	0	0	0	0	0	0	0	0	0	0	0	0	0	0	0
JrMYB20	3.25267	1.47441	0	0	0.317124	0.405703	1.6186	0.334907	0.083746	3.29526	0.16614	3.0004	1.31694	1.31694	3.12702	3.82358	3.82358
JrMYB21	0.146489	0.250544	0	0	0	0.0563275	0	0	0	0	0.227238	0.512812	0.600844	0.600844	0.31338	0.153286	0.153286
JrMYB22	0.000565379	1.41869	0	0	0.0001656	3.18251	0.000224297	0	6.38548	0.000240582	0	0.000242939	2.66223	2.66223	16.834	1.34054	1.34054
JrMYB23	0	1.00949	0	0	1.92574	1.46806	0	0	3.33891	1.72718	0	2.0697	5.65281	5.65281	11.0272	3.7748	3.7748
JrMYB24	0	3.02848	0	0	2.39544	2.15316	0	0	3.68775	1.07949	0	0.887015	3.37869	3.37869	7.63772	1.85429	1.85429
JrMYB25	4.99087	5.23461	0	0	23.5961	30.1162	0	0	51.1652	73.4921	1.88702	6.62396	0.207921	0.207921	0.771248	32.37	32.37
JrMYB26	4.03642	0.382807	0	1.39915	12.0406	15.7104	1.27097	0.131565	28.4544	16.297	0.51981	2.83518	2.23296	2.23296	2.98564	3.59795	3.59795
JrMYB27	0	4.44849	0	0	0.478339	1.2236	0.1085	0	1.76837	54.1263	0	7.79448	9.27007	9.27007	20.554	29.4047	29.4047
JrMYB28	0	0	0	0	0	0	0	0	0	0	0	0	0	0	0	0.0837094	0.0837094
JrMYB29	6.92484	25.0126	0	0.132487	0.141314	0.653913	1.54105	0.149509	0.373622	0.434536	6.36424	0.445434	1.07569	1.07569	0.339881	3.80244	3.80244
JrMYB31	1.55555	1.76958	0	0.59836	2.10294	2.5654	0.60881	0	3.98	3.22996	1.20096	7.22815	11.5521	11.5521	9.2578	5.40784	5.40784
JrMYB32	6.13423	6.87711	0	2.06161	54.7072	30.1211	5.72901	1.71055	25.4315	108.345	0.946787	15.3654	14.3904	14.3904	13.9817	28.0498	28.0498
JrMYB33	9.3747	0.0764359	0	0	1.39297	0.983276	0	0	0.738691	1.29635	0.416412	3.13224	0.825888	0.825888	0.526542	0.210541	0.210541
JrMYB34	0	0.485953	0.127854	0.0733875	0	0.0802884	0	0.165646	0.248511	0	0.985858	0	0.217077	0.217077	0.150864	0.222412	0.222412
JrMYB35	0	0.313331	0	0	0.100459	0	0.272447	0.105625	0	0	0.21074	3.96548	8.90373	8.90373	11.1125	1.2876	1.2876
JrMYB36	3.71927	1.23598	0.565161	1.23994	6.76537	2.67259	19.3495	8.39432	2.67277	1.05574	2.88045	2.88916	7.93289	7.93289	7.17114	5.18361	5.18361
JrMYB37	3.29775	0.139563	0	0	0.136424	0.0474176	0	0.0483672	0.193034	2.02016	2.28333	0.143118	0	0	0.0875118	0.512795	0.512795
JrMYB38	3.29775	0.139563	0	0	0.136424	0.0474176	0	0.0483672	0.193034	2.02016	2.28333	0.143118	0	0	0.0875118	0.512795	0.512795
JrMYB39	3.20771	0.72055	0	0	1.61018	3.00185	0	0	17.1679	12.4575	0	0.727045	0.955932	0.955932	0.331858	13.3036	13.3036
JrMYB40	0	0.180999	0	0	0	0	0	0	0	0.450835	0.737925	0.0925213	0.325152	0.325152	0.113046	0	0
JrMYB42	0	0	0	0	0	0	0	0	0	0.109179	0.148743	1.5668	0.491383	0.491383	0.341569	3.11761	3.11761
JrMYB44	0.491323	0	0	0	1.20977	0.625499	0	0	0.640595	11.8864	0	0.285819	0	0	0	0	0
JrMYB45	1.04201	0	0	0	3.66322	3.91171	0.415708	0	4.11305	1.87893	0	0.120321	0.105636	0.105636	0	0.108194	0.108194
JrMYB46	5.37563	0.449098	0	0.137727	0	0	0.866911	0.828725	0	3.73422	0.50984	1.22718	0.134829	0.134829	0	1.23716	1.23716
JrMYB48	0.264016	5.44659	5.63078	0.0311826	0	0.0346344	0.0452632	0	0.140254	0.857404	2.48275	0.0518644	0.136847	0.136847	0.1587	0.0463856	0.0463856
JrMYB49	0	0.580126	0	0	0	0	0	0.0572008	0	0.33052	0.11276	0.169644	0.0745385	0.0745385	0.155509	0.228178	0.228178
JrMYB51	0.424531	0	0	0	0	0.163559	0	0	0.500848	3.7025	0	0	0	0	0	0.370423	0.370423
JrMYB52	2.05882	0	0	0	0	0	0	0	0	0.128539	0	0	0	0	0.080275	0	0
JrMYB53	0	0	0	0	0	0	0	0	0	0	0	0	0	0	0	0	0
JrMYB54	1.07589	7.18073	0.186918	0.588353	31.7944	19.6837	1.8653	0.7242	20.9119	2.00726	0.119061	5.91129	3.30526	3.30526	5.14403	8.35561	8.35561
JrMYB55	16.4286	5.94523	1.77001	3.87026	5.50619	2.33396	2.17186	0	5.05013	11.5818	23.2359	4.3326	8.58516	8.58516	3.1878	5.59201	5.59201
JrMYB56	11.7864	0.436085	0	0	0.396563	0.410948	1.39348	0.300568	0.360167	12.2562	1.06729	0.802879	0.313537	0.313537	0.0545068	3.36086	3.36086
JrMYB58	3.24249	48.9708	44.3291	39.7287	126.09	79.8591	38.1923	31.716	63.3212	3.36808	29.7705	91.7989	119.673	119.673	102.249	211.321	211.321
JrMYB59	2.34372	2.8317	4.12877	2.93925	4.04277	3.19151	4.1999	0.869824	4.66676	2.51061	8.46033	5.39727	7.50456	7.50456	7.5827	8.8096	8.8096
JrMYB60	2.16064	0	0	0	0.0571046	0	0.156056	0	0	8.85002	3.22752	1.79848	0.237035	0.237035	0.0549423	0.564668	0.564668
JrMYB61	0	0.220517	0	0.129064	0	0.13846	0	0.14575	0	0	0	0.442412	0.193698	0.193698	0	0	0
JrMYB62	0.161655	4.87806	4.70622	0	2.62812	1.97733	0.489466	0	3.22641	0	7.25288	4.79777	10.4137	10.4137	12.5279	5.74035	5.74035
JrMYB63	4.5329	1.01885	0	0.144043	5.40512	2.1203	3.6968	14.0306	1.83846	0.85992	1.0671	1.60536	3.24506	3.24506	1.76626	1.1512	1.1512
JrMYB64	0	0	0	0	0	0	0	0	0	0	0	0	0	0	0	0	0
JrMYB65	0	0	0	0	0	0	0	0	0	0	0	0	0	0	0	0	0
JrMYB66	0	0	0	0	0	0	0	0	0	0.348536	0	0	0	0	0	0	0
JrMYB67	0	0	0	0	0	0	0	0	0	0.348536	0	0	0	0	0	0	0
JrMYB68	0.630305	0	0	0	0	0	0	0	0	4.9184	0	0	0	0	0	0	0
JrMYB70	0.470749	0.268134	0	0	1.799	1.50228	0	0	1.04514	1.42495	0.607425	1.00529	2.08771	2.08771	0.893351	1.14788	1.14788
JrMYB71	0.143132	0.244875	0.174661	0.199812	0.0530749	0.0551093	0.217721	0.169082	0.112531	0.0813929	0.333242	0	0.14686	0.14686	0.0510665	0.224755	0.224755
JrMYB72	0	0	0	0	0	0	0	0	0	0	0	0	0	0	0.0344423	0	0
JrMYB73	1.97424	0.448212	0	1.01844	0.941826	0.297702	0.789805	0	1.0724	5.45942	0	0.114194	0	0	0	0.82108	0.82108
JrMYB74	23.376	0	0	0	0	0	0	0	0	1.67903	2.55825	0.202596	0	0	0	0.0909515	0.0909515
JrMYB75	1.70005	5.0755	0.499992	5.98958	2.74913	2.70982	3.40415	1.3227	2.63712	1.38423	0.280398	1.58154	1.76188	1.76188	1.1614	1.93324	1.93324
JrMYB76	0	0.353137	0	4.31283	0.917338	0.534519	5.87535	13.808	0.546702	2.11148	0	0.0902863	0.872618	0.872618	0.772277	0.40497	0.40497
JrMYB77	24.098	24.5374	0.193715	23.6762	39.4056	53.1145	39.4832	39.1026	41.7405	50.7038	3.33441	24.7126	41.5466	41.5466	45.6319	39.2626	39.2626
JrMYB78	0.735318	0	0	0.0512702	0.708391	0.339215	0.372461	0.0578476	0.57756	4.3463	0	0	0.0753921	0.0753921	0.0524291	0	0
JrMYB79	15.6275	5.53049	2.93753	0	0	0.0660637	0.087358	0.0678172	0.609814	1.57312	0.938279	0.907582	0.177159	0.177159	0	0.543235	0.543235
JrMYB80	131.981	356.709	53.8178	510.677	114.193	191.459	348.886	14.705	58.5659	223.292	118.203	79.5844	64.8522	64.8522	91.4903	28.401	28.401
JrMYB81	6.55987	30.8027	0.308333	67.1395	12.4595	57.132	104.822	0.300337	12.3308	59.7282	38.4971	8.85733	26.2081	26.2081	31.8379	7.03629	7.03629
JrMYB82	0.605298	0	0.175627	2.73308	0.326636	0.328977	1.47422	2.62835	0.687289	1.51494	0.228496	0.344005	0.603224	0.603224	1.67558	0.310605	0.310605
JrMYB83	0.605298	0	0.175627	2.73308	0.326636	0.328977	1.47422	2.62835	0.687289	1.51494	0.228496	0.344005	0.603224	0.603224	1.67558	0.310605	0.310605
JrMYB84	45.0783	4.50582	0.318923	20.4039	2.59531	2.54339	64.9842	10.9965	2.54086	32.3934	18.7502	9.19994	1.4366	1.4366	0.561807	12.2077	12.2077
JrMYB86	0.426554	0	0	0.276481	0.150029	0.147832	0.403369	0	0	2.09939	0	0.237613	0.623925	0.623925	0.144268	0.862663	0.862663
JrMYB87	0.94982	1.07444	0	0	2.24841	5.20139	0.352657	0	9.30832	5.19733	0.181284	14.1882	10.1765	10.1765	11.9791	23.5837	23.5837
JrMYB89	0.234483	0	0	0	1.79431	0.610078	1.04551	0.180237	1.71341	0.394954	0	0.26957	0	0	0	0	0
JrMYB90	41.4006	94.7427	3.24881	17.4172	12.1161	21.2805	44.8902	26.5854	9.84656	69.9777	292.467	74.2535	37.0162	37.0162	28.508	38.7423	38.7423
JrMYB92	0.294127	1.7606	1.165	1.28176	4.03238	2.43104	1.56434	0	3.52311	5.60004	9.12427	18.0171	19.3004	19.3004	10.014	26.0821	26.0821
JrMYB94	25.7956	13.5178	0	0	17.5304	9.44131	1.36745	0	10.6057	69.9948	6.16145	49.707	138.619	138.619	116.858	36.4755	36.4755
JrMYB95	0	0.205372	0	0	0.0446227	0	0.0611078	0	0	0.068347	0.186705	0.0702148	2.1604	2.1604	3.69252	0	0
JrMYB96	1.96583	1.89585	0	0.210635	0.783803	0.522344	0.0765148	0.594154	0.177983	9.79186	1.28909	2.20392	2.32386	2.32386	0.969595	3.08374	3.08374
JrMYB97	0	0	0	0.153392	0	0	0.111568	0.0865603	0.0865974	4.16788	0	0	0.11353	0.11353	0	0.11639	0.11639
JrMYB98	42.8128	0.334428	0	6.28296	2.52289	2.9626	10.2163	0.381199	1.21948	16.7382	3.17105	1.02254	0.798128	0.798128	0.970859	1.12321	1.12321
JrMYB99	0.605298	0	0.175627	2.73308	0.326636	0.328977	1.47422	2.62835	0.687289	1.51494	0.228496	0.344005	0.603224	0.603224	1.67558	0.310605	0.310605
JrMYB100	8.20421	1.04808	0	0.0580494	37.7576	15.1978	0.590583	0.196505	13.152	39.9479	0.388166	14.2117	33.777	33.777	27.9437	65.004	65.004
JrMYB101	8.20421	1.04808	0	0.0580494	37.7576	15.1978	0.590583	0.196505	13.152	39.9479	0.388166	14.2117	33.777	33.777	27.9437	65.004	65.004
JrMYB102	1.43021	6.24445	0	0.110446	2.5849	2.37153	0.1605	0	1.49354	0.991838	0	0	0	0	0	0.664109	0.664109
JrMYB103	0	0	0	0	0	0	0	0	0	0	0	0	0	0	0	2.79738	2.79738
JrMYB104	0	0	0	0	19.5061	31.8597	0	0	22.0237	0	0	0	0	0	0	0.53019	0.53019
JrMYB105	5.52315	3.94995	2.82023	8.50019	4.95851	4.2327	9.73233	3.6329	5.64542	4.55359	5.89066	2.74558	3.95039	3.95039	2.32838	2.73686	2.73686
JrMYB106	0	0	0	0	0	0	0	0	0.544397	0.678936	0.154123	0.695793	0.203647	0.203647	0.353872	1.2509	1.2509
JrMYB107	0	0	0	0	0.0997581	0.403873	0	0	0.315248	0.154026	0	0.157505	0.414443	0.414443	0.575737	0.142049	0.142049
JrMYB109	0	0	0	0	0.0997581	0.403873	0	0	0.315248	0.154026	0	0.157505	0.414443	0.414443	0.575737	0.142049	0.142049
JrMYB110	0.660184	0.150742	0	0	0	0	0	0	0	1.20322	2.0534	0	0	0	0	0	0
JrMYB111	24.4382	0	0	0	0	0	0.0712628	0	0	4.15468	0	0	0	0	0.0501357	0.0735391	0.0735391
JrMYB112	0.845867	0	0	0.246151	0	0	0.143042	0	0	4.08981	1.86066	0	0	0	0	0	0
JrMYB113	2.81984	1.19523	0	1.98923	1.48269	1.71495	5.40209	2.86741	5.55343	8.06142	0.897658	3.80525	3.18405	3.18405	1.95234	1.20852	1.20852
JrMYB114	27.8576	2.1731	0.109714	5.1559	0.0670124	0.0690474	8.40935	34.8377	0.283621	30.5838	9.12249	3.27331	0.649173	0.649173	0.644712	2.37095	2.37095
JrMYB115	0	1.95479	0	0	0.212497	0.133166	0.058222	0	0.451195	0.195224	0	3.14266	11.0518	11.0518	15.1307	1.79617	1.79617
JrMYB116	8.89108	0	0	0	0.171653	0.167236	0	0	0.17906	0	0	0.272223	0	0	0	0	0
JrMYB117	0.431041	0	0	0	0	0	0	0	0	13.3986	0	1.25806	0.884448	0.884448	0.512568	0.150401	0.150401
JrMYB118	0	3.94778	0	0	0	0	0	0	0.113367	0	0	3.95671	0.665821	0.665821	0.411588	0.981298	0.981298
JrMYB119	0	0	0	0	0	0	0.0731117	0	0	0	0	2.94648	1.03572	1.03572	0.411588	0.981298	0.981298
JrMYB120	0	0.0822453	0	0	0	0	0	0	0	0	0	2.02045	0.739801	0.739801	0.154346	1.28324	1.28324
JrMYB121	0	0.0813182	0	0	0	0	0	0	0	0	0	1.83145	0.658422	0.658422	0.508776	1.26885	1.26885
JrMYB122	0	0.0822453	0	0	0	0	0	0	0	0	0	2.02045	0.739801	0.739801	0.154346	1.28324	1.28324
JrMYB123	0.159589	1.72671	0.484289	0	2.53658	1.95364	7.57433	1.12616	0.812315	0	20.6239	3.15876	7.83589	7.83589	3.40536	4.33472	4.33472
JrMYB124	0	0	0	0	0	0	0	0	0	0	0	0	0	0	0	0	0
JrMYB125	0	0.23012	0	0	0	0	0	0	0	0	0	0	0	0	0	0	0
JrMYB126	2.70203	0.168892	0.3487	1.40669	0.864444	1.08878	2.19493	1.70147	2.50128	0	0.226759	1.53624	1.49663	1.49663	3.32583	2.31157	2.31157
JrMYB127	0	0	0	0	0	0	0	0	0	0	0	0	0	0	0	0	0
JrMYB128	0.267849	0.152872	0	0	6.31813	2.89808	0	0	3.79898	0.457534	0	1.56612	1.9959	1.9959	2.82418	1.7545	1.7545
JrMYB129	1.91501	0.213977	0	0	1.76507	0.539191	0.182976	0	0.71162	1.47486	0.570633	2.57818	2.25794	2.25794	2.3503	8.17534	8.17534
JrMYB130	1.29438	0.240086	0	0	0	0	0	0	0	7.30951	0.956588	6.96456	1.47132	1.47132	3.06173	7.41266	7.41266
JrMYB131	0	0	0	0	0	0	0	0	0	0.503431	0	0	0	0	0	0	0
JrMYB132	2.02765	0.115031	0	0	0	0	0	0	0.0785718	2.28692	0.622928	0.703065	0.72019	0.72019	0.429062	0.737389	0.737389
JrMYB133	0	0	0	0	3.74564	2.14045	0	0	1.03569	2.99746	0	0.0854687	0	0	0	0	0
JrMYB135	0.211939	0.120139	0	0	13.4178	7.54812	0	0.0819387	8.19472	5.84898	0.162519	0.489158	0.858868	0.858868	0.298455	0.329945	0.329945
JrMYB136	20.7541	0	0	0	0.743049	0.330656	0.362869	0.0563605	0.112531	8.95322	1.44405	0.0835579	0	0	0	0	0
JrMYB138	0	3.91935	0.113208	0	0	0	0	0	0	0.31352	0.0714426	0.0537283	0.0472528	0.0472528	0.032878	0.0961195	0.0961195
JrMYB139	0	0.252493	0	0	0.0547002	0	0.149549	0	0	0.0839052	0	0	0	0	0.0526297	0	0
JrMYB140	25.2572	20.8775	2.15356	34.8933	45.0364	16.542	84.362	53.1611	20.0812	21.1947	52.2451	18.5623	9.87676	9.87676	6.99913	13.8319	13.8319
JrMYB141	1.24575	1.92127	0	0	0	0.0966335	1.45974	0.098599	0.541111	2.62795	0.969948	12.4755	20.0088	20.0088	17.2184	5.4247	5.4247
JrMYB142	0.957537	4.36221	0.774862	0	1.65173	0.488409	6.76855	0.250257	1.24971	0	54.215	2.32262	5.7953	5.7953	1.36214	3.3344	3.3344
JrMYB143	0.133447	0	0.0816767	0	0.099153	0	0	0	0.0525818	0.531925	0	0	0.13717	0.13717	0	0.0699345	0.0699345
JrMYB144	0	0	0	0	0.070353	0	0	0	0.747653	0	0.0735565	0	0	0	0	0	0
JrMYB145	0	0.133476	0.139783	1.20475	0.257871	0	0.701135	0	0.362862	2.78152	0.180189	0	0	0	0.082688	0	0
JrMYB146	0.129751	10.5195	10.9723	1.45436	7.91099	11.5007	1.18829	0.102552	4.34956	1.40453	38.6573	31.1272	44.9768	44.9768	31.6541	39.5929	39.5929
JrMYB147	16.8105	3.58081	0	11.9173	10.2802	20.1237	14.3303	3.45615	21.1297	35.2462	0.743203	12.4446	10.184	10.184	12.1056	10.2003	10.2003
JrMYB148	0	0	0	0	0	0	0	0	0	0	0	0.718827	1.62356	1.62356	3.07267	0	0
JrMYB149	0	0.500647	0	0	0	0	0	0.206185	0	0	0	0	0	0	0	0	0
JrMYB150	0	0.247138	0	0	0	0	0	0	0	0	0	0.377152	0	0	0.306776	0.45238	0.45238
JrMYB151	22.1711	0.468544	1.84079	0.191382	5.53833	2.95816	0.695051	0.107963	4.68768	5.91998	4.89115	1.7596	1.40588	1.40588	2.15109	2.5092	2.5092
JrMYB152	2.29243	0.709029	0	0.714608	8.85279	11.7351	5.50813	0.645175	6.93573	4.69733	0	0.240642	1.16199	1.16199	1.02787	1.08194	1.08194
JrMYB153	0	0	0	0	0	0	0	0	0	0.206931	0	0	0	0	0	0	0
JrMYB154	1.35344	0.10978	0	0.0665674	0	0.073004	0	0	0.525645	0.436718	1.63618	0.895315	0.687937	0.687937	0.54651	1.60909	1.60909
JrMYB155	0	0	0	0	0	0.062295	0.082258	0	0.0637918	0	0	0	0	0	0	0	0
JrMYB156	36.5844	15.7011	22.3117	73.0963	40.5147	23.6747	35.4887	19.6025	32.3714	27.1314	33.4554	25.1784	23.2487	23.2487	24.6474	27.5735	27.5735
JrMYB157	1.0715	0.087217	0	0	0	0	0	0	0	2.69463	0.118587	0.0892088	0	0	0	0	0
JrMYB158	0	1.45281	0	0.0494089	0.36743	0.218079	1.86632	0.0557463	0.1113	2.9781	0.109853	2.23112	3.2679	3.2679	1.91915	0.370423	0.370423
JrMYB159	0	0.580126	0	0	0	0	0	0.0572008	0	0.33052	0.11276	0.169644	0.0745385	0.0745385	0.155509	0.228178	0.228178
JrMYB160	2.80422	0.59801	0	0.303179	3.29406	3.46526	0.264416	0	4.71713	41.572	10.6852	0.915819	3.75402	3.75402	2.98276	3.1065	3.1065
JrMYB161	4.03642	0.382807	0	1.39915	12.0406	15.7104	1.27097	0.131565	28.4544	16.297	0.51981	2.83518	2.23296	2.23296	2.98564	3.59795	3.59795
JrMYB162	0.190402	0.432536	0	0	0	0	0.0953839	0	0	0.430238	0.732756	0.661581	0.677818	0.677818	0.673108	1.18886	1.18886
JrMYB163	1.80799	0	0	8.40724	4.28918	3.62368	4.48812	0	1.91601	18.4204	0	0.650466	0.114186	0.114186	0.0793488	0.936578	0.936578
JrMYB164	12.3162	1.16617	0	0	1.44105	0.777069	0.655018	0.290527	0.290367	8.96519	2.29963	2.91969	4.93837	4.93837	3.565	1.94288	1.94288
JrMYB165	9.86081	4.61074	0.11609	0.0665674	3.76343	1.67909	1.35503	0	1.20147	24.5654	5.35476	3.24552	10.5156	10.5156	5.60173	1.60909	1.60909
JrMYB166	6.50236	3.96406	0.0920239	0	0	0	0.306059	0	0.0593277	4.81004	0.234379	0.881567	0.697158	0.697158	0.323198	0.790702	0.790702
JrMYB167	0.23217	4.84415	0	0	0.302901	0.361406	1.00762	0.0460453	0.229672	0.331322	0.995717	23.9652	94.1519	94.1519	52.6702	13.5351	13.5351
JrMYB168	23.5554	0.102988	0.109214	4.0682	0.0666997	0	19.8346	21.7528	0.0705774	8.91666	0.419066	3.57326	0	0	0	0.0943899	0.0943899
JrMYB169	15.1198	1.69563	0.0631671	0.108171	8.40053	8.27542	0.261752	0.854187	10.0594	14.4908	0.638861	11.3513	10.2456	10.2456	8.85495	4.99876	4.99876
JrMYB170	1.76476	0.0838383	0	0	0	0	0.0744922	0	0	9.11051	0.228107	0.257387	0.452353	0.452353	0.471862	0.307753	0.307753
JrMYB171	3.16281	0	0	0	0.0557675	0	0	0	0	10.01	0.466925	0.175623	0.0771594	0.0771594	0	0.0787584	0.0787584
JrMYB172	0	1.87124	0	0	0	0	0	0	0	1.12027	0	0	0.134829	0.134829	0.0468884	0.137462	0.137462
JrMYB174	9.86959	48.5948	71.5681	12.1571	21.3825	40.8245	34.2583	1.35244	17.369	58.6608	112.048	20.4754	19.0806	19.0806	15.5462	31.5996	31.5996
JrMYB175	0	0.472244	0	0.0575584	0	0	0.0836534	0	0.0648765	0	0.256552	1.73705	4.91708	4.91708	2.4757	0.346453	0.346453
JrMYB177	4.37534	1.78021	0.0949397	0.108682	25.4887	39.6247	0.394826	0	82.296	3.19306	2.17786	2.91261	11.8358	11.8358	7.50717	17.2294	17.2294
JrMYB178	4.05888	1.66377	0	0.0563665	1.13963	1.42697	0.573415	0.0636014	0.317631	27.5307	3.64171	0.28341	0.165992	0.165992	0.173126	1.10208	1.10208
JrMYB179	0	0.184078	0	0	0	0	0.0815777	0	0.0632629	0	1.0004	3.19851	4.79362	4.79362	6.03408	2.11042	2.11042
JrMYB180	0	0	58.6296	0	0	0	0	0.0865603	0	0.631497	0.859418	0	0	0	0	0	0
JrMYB181	11.587	0.111476	0	0.0675587	0	0.074065	0.294702	0	0.152435	14.6321	1.20802	0.454462	0.099766	0.099766	0.069347	0.408441	0.408441
JrMYB182	0	0	0	0	1.32676	0.66753	0.149659	0.116004	1.16294	1.36778	0	0.349364	0.153145	0.153145	0	10.5696	10.5696
JrMYB183	0	0	0	0	0.109821	0.113914	0.0750591	0	0.0581965	0.336921	0	0.691658	3.19083	3.19083	2.16611	4.65213	4.65213
JrMYB184	0	2.44077	0	0.0514641	9.18963	10.1575	0.523422	0.0580665	5.91349	0	0	17.4834	60.2421	60.2421	56.5243	58.4675	58.4675
JrMYB185	0	0	0	0	82.3006	34.5608	0.0697509	0	21.8452	0	0	0.0802679	0	0	0	0	0
JrMYB186	0	0	0	0	0	0.0751573	0	0	0.386883	0	0	0	0	0	0	0.103701	0.103701
JrMYB187	0	11.5076	8.23438	0.381331	0.244628	0.750173	0.221882	0	0.0861087	0.12557	1.36719	0.643006	0.451524	0.451524	0.0784437	0.231432	0.231432
JrMYB188	3.32121	6.32157	2.8134	2.21842	0.78893	1.17933	9.67697	3.18625	0.910062	9.70524	44.3213	12.4347	4.96323	4.96323	5.86493	2.03182	2.03182
JrMYB189	3.77536	14.1485	0	3.05205	2.66467	4.90861	7.36192	10.8781	3.62862	4.76831	1.44151	7.05119	13.9233	13.9233	11.1629	9.52232	9.52232
JrMYB190	0	0	0	0	0	0	0	0	0	0	0	0	0	0	0	0	0
JrMYB191	0	0	0	0	0	0	0	0	0	0	0	0	0	0	0	0	0
JrMYB192	0	5.8012	0	0	0.236695	0.041273	0	0	0.0837974	0.120755	0.412541	1.79957	3.00099	3.00099	1.13878	5.44328	5.44328
JrMYB193	6.93937	1.04861	0.0597058	2.65754	2.70482	2.98645	3.01722	1.61425	3.48725	9.48918	1.05583	3.68667	6.28466	6.28466	5.41367	5.83578	5.83578
JrMYB194	0.262395	0	0	0	0.190221	0.0965067	0.129092	0.100112	0.401002	0.440257	2.992	1.20099	9.21894	9.21894	7.95948	1.48845	1.48845
JrMYB195	4.10168	0.0835148	0	0	0	0	0	0	0	4.32966	0.113619	1.11109	0.150211	0.150211	0	1.073	1.073
JrMYB197	15.3514	7.8377	0.210746	3.80311	2.05756	1.32701	8.07269	14.1686	1.4973	0.493833	0.26929	10.4337	0.62285	0.62285	0.494892	8.18563	8.18563
JrMYB198	0	1.7904	0	0.165518	4.25388	6.67781	0.722536	0	11.0323	0	0	4.61431	7.23924	7.23924	5.62654	10.5781	10.5781
JrMYB200	0	0.561789	0	0	2.49057	2.07263	0	0	1.0936	0.932605	1.399	0.478397	1.17678	1.17678	0.759775	0.257606	0.257606
JrMYB201	1.76986	24.0807	1.75342	2.14235	1.44943	1.01621	2.03144	2.02992	2.05518	1.06154	4.67144	2.70594	2.79778	2.79778	2.41179	2.50414	2.50414
JrMYB202	0.326123	2.87768	0.0988549	0.169803	0.361401	0.186885	0.164516	0.191598	0.191375	0.554804	0.378321	0.474349	0.666769	0.666769	0.463614	0.595956	0.595956
JrMYB203	0	0	0	0	0	0	0	0	0.0736824	0	0	0	0	0	0.0333564	0.0487637	0.0487637
JrMYB204	0.657972	0.655421	0.797416	0.856135	0.242983	0.125614	6.05534	1.67445	0	11.8441	1.01746	0.669755	0.168111	0.168111	0.40911	0.686949	0.686949
JrMYB205	0.97837	0	0	0	0	0	0	0	0	6.28778	0.378321	0.379479	0	0	0	0	0
JrMYB206	2.55624	39.8531	1.76048	2.47783	1.66559	1.04048	1.60411	2.22856	1.95829	3.36083	3.1865	1.67194	2.10751	2.10751	1.97784	1.59549	1.59549
JrMYB207	0.632967	0.901225	0	0	0.409551	0.0605674	0	0	0.371869	3.86118	0.122483	0.644988	1.05241	1.05241	0.900664	0.33068	0.33068
JrMYB208	1.2688	0.0804118	0	0.196921	4.86371	2.11871	1.07282	0.666535	2.10701	16.1989	0	0.0823308	0.289416	0.289416	0.251596	0.221433	0.221433
JrMYB210	0.669732	2.85841	0	4.41176	13.9042	24.1376	9.70243	0.262006	25.0608	1.32843	2.97594	0	0	0	0	3.75695	3.75695
JrMYB211	102.288	139.954	82.898	347.846	71.2477	118.388	424.981	11.8618	24.7658	190.636	131.015	46.4594	26.6276	26.6276	23.7768	32.0137	32.0137
JrMYB212	2.35458	0.191403	0	0	0	0	0	0	0.131429	7.91023	0	0	0	0	0	0	0
JrMYB213	35.8306	8.86108	1.31772	1.21904	4.51113	1.53255	4.04971	1.24453	1.83212	15.4668	2.97594	16.7426	19.2401	19.2401	11.118	32.502	32.502
JrMYB214	0	19.8481	0	0	0	0	0	0.188777	1.71196	2.85156	0	1.15924	1.01327	1.01327	1.05343	1.84898	1.84898
JrMYB215	1.28308	3.06234	0	0	4.14046	4.96461	5.91128	4.94297	3.86882	9.25412	0.965765	7.08869	25.9695	25.9695	40.9292	8.04784	8.04784
JrMYB216	1.15793	0.131052	0	0.0789197	1.0132	0.775543	0.114815	0.0890723	1.24777	0.650383	0	0	0.116889	0.116889	0	0.359649	0.359649
JrMYB217	43.9889	6.05291	0.356478	31.8537	14.2627	15.1307	115.986	70.0663	9.30352	27.3556	0	4.19237	17.918	17.918	22.651	7.25677	7.25677
JrMYB218	10.5158	2.79071	0	2.60734	23.0584	7.93011	13.0445	10.8107	10.2546	4.46477	0.676277	12.2109	2.59206	2.59206	2.36136	16.0807	16.0807
JrMYB219	0	0	0	0	0.0487312	0	0	0	0.103383	0	2.24329	0.690291	0.337072	0.337072	0.56266	0.412387	0.412387
JrMYB220	16.3148	0.766679	0	37.405	10.1336	7.17494	8.14097	6.31275	5.90835	0.151876	4.33369	4.97035	5.72215	5.72215	1.70344	11.2046	11.2046
JrMYB221	1.06566	0.665672	0	0	5.29209	3.45718	0	0.0386279	4.62178	1.16447	0	2.39427	3.05802	3.05802	1.91835	11.1191	11.1191
JrMYB222	0	18.9598	0	0	0	0	0	0	1.51668	0	0.663737	0.998394	2.52386	2.52386	0.496211	2.06661	2.06661
JrMYB223	0.508441	0.435542	0	0	0	0	0	0	0	0.289781	0	2.75311	0.654052	0.654052	0.18197	1.13333	1.13333
JrMYB224	3.77536	14.1485	0	3.05205	2.66467	4.90861	7.36192	10.8781	3.62862	4.76831	1.44151	7.05119	13.9233	13.9233	11.1629	9.52232	9.52232

## Sheet: Table S6
Table S6 The FPKM value of all JrR2R3-MYB genes in different walnuts.
Name	red leaf-1_1	red leaf-1_2	red leaf-1_3	red leaf-2_1	red leaf-2_2	red leaf-2_3	red leaf-3_1	red leaf-3_2	red leaf-3_3	red leaf-4_1	red leaf-4_2	red leaf-4_3	green leaf-1_1	green leaf-1_2	green leaf-1_3	green leaf-2_1	green leaf-2_2	green leaf-2_3	green leaf-3_1	green leaf-3_2	green leaf-3_3	green leaf-4_1	green leaf-4_2	green leaf-4_3	red peel-1_1	red peel-1_2	red peel-1_3	red peel-2_1	red peel-2_2	red peel-2_3	red peel-3_1	red peel-3_2	red peel-3_3	green peel-1_1	green peel-1_2	green peel-1_3	green peel-2_1	green peel-2_2	green peel-2_3	green peel-3_1	green peel-3_2	green peel-3_3
JrMYB1	6.64177	9.66607	9.12805	4.2499	7.46827	6.31093	26.9236	43.0844	46.0817	3.56584	5.15555	5.0329	36.378	36.599	27.0823	6.70423	7.13302	10.1515	8.35971	16.6181	13.2918	7.38631	10.1273	11.4896	17.7664	23.8444	25.6534	94.3453	110.561	90.3934	18.4689	4.76775	9.37403	125.492	155.892	143.899	129.476	138.028	130.274	67.534	75.154	70.707
JrMYB2	9.04635	10.5161	8.87401	14.1668	13.3918	12.7528	11.024	9.74184	9.55964	4.95429	4.9205	4.72546	14.7183	12.666	11.3854	6.60537	6.14722	6.51301	2.53431	3.14407	2.62242	5.08537	4.2517	3.92848	7.10921	8.49627	9.61255	3.83906	3.61852	3.95697	7.49058	7.5781	7.38464	2.86855	3.04748	3.36206	3.72788	3.82482	3.82323	6.30651	5.64756	5.7933
JrMYB3	15.7278	20.3464	18.5563	16.4451	16.305	16.5228	30.2159	32.8304	32.6358	9.77907	8.35095	9.67321	19.1276	20.109	18.0314	11.3026	12.2202	10.9052	14.9744	27.5483	27.5744	10.9631	15.5121	16.3273	3.84583	4.99723	5.90705	7.32141	7.61185	7.03568	4.5438	2.07595	2.1788	3.8959	4.13379	4.15388	7.60471	7.25355	7.53167	0.529111	0.164695	0.340237
JrMYB4	0	0	0	0	0	0	0	0	0	0	0	0	0	0	0	0	0	0	0	0	0	0	0	0	0.0763725	0.0771357	0	0	0	0	0	0	0	0	0	0.038488	0	0	0	0	0	0
JrMYB5	0	0.122427	0.106854	0.0446733	0.0427408	0	0.0963022	0.0430901	0.0414951	0.0510181	0.0965623	0.054006	0	0	0	0	0	0.0648187	0	0.0956364	0	0.098817	0	0	0.103051	0.0416321	0.166554	0	0.108401	0	0	0.132741	0.0579392	0.0384516	0.0215964	0	0	0	0	0	0	0
JrMYB6	0.0374364	0.0482307	0.00631436	0.0263989	0	0.0466877	0	0.0318292	0.00613022	0	0.0142655	0	0.153103	0.203279	0.129569	0	0.0126226	0	0	0	0.0148737	0	0	0	0.249674	0.325974	0.169505	0.129605	0.362993	0.155521	0.506193	0.392207	0.621995	0.153376	0.12762	0.110479	0.320057	0.141185	0.205176	0.153508	0.310963	0.209716
JrMYB7	81.3064	81.5153	82.0623	45.2665	47.8642	43.0338	35.7932	41.7137	40.2367	21.8351	21.0536	22.1718	89.5254	89.3502	88.7384	60.9749	58.9917	60.1591	35.7551	44.9624	42.8292	38.2387	46.5642	42.6661	21.6627	28.0516	27.3056	34.2635	41.5737	33.6946	35.6783	44.6775	32.2395	20.5927	20.5926	20.5993	37.4688	40.4252	36.2727	29.1682	31.5904	30.2471
JrMYB8	0	0	0	0	0	0	0	0	0	0	0	0	0	0	0	0	0	0	0	0	0	0	0	0	0	0	0	0	0	0	0	0	0	0	0	0	0	0	0	0	0	0
JrMYB9	0.596102	1.25913	0.925939	16.3644	16.0493	15.7672	52.2197	50.8752	53.0645	32.5041	26.323	27.0511	5.41548	6.86507	6.63494	12.8167	12.9989	12.9358	24.5895	32.6628	35.6739	12.666	14.5746	17.4216	1.36653	1.91313	2.04098	6.36016	7.16366	6.17262	7.29556	4.04118	2.92875	3.31939	3.8421	2.83648	11.6251	12.0975	9.75548	2.5174	2.72991	2.6993
JrMYB10	0.168577	0.0542962	0	1.72369	1.4501	1.42661	1.44146	1.67694	1.25601	6.68613	6.07049	6.61065	0.841104	0.701785	1.0141	1.44311	1.97519	1.50922	1.88851	0.668031	0.753488	7.39552	3.71386	3.90613	1.61788	2.00794	2.25293	3.18452	2.57204	3.10369	1.60458	2.36219	1.91435	3.35096	3.92218	2.90203	3.18011	4.091	3.07531	19.5855	20.3382	23.4624
JrMYB11	0	0	0	0	0	0	0	0	0	0.0290056	0	0	0	0	0	0	0	0	0	0	0	0	0	0	0	0	0	0	0	0	0	0	0	0.0218611	0.0368349	0	0	0	0	0.0281313	0	0
JrMYB12	0.0434647	0	0.0219934	0.0459748	0.021993	0.0116155	0	0	0	0.341279	0.0372659	0.222318	0.106654	0.059003	0.0859619	0.0113902	0.0109914	0	0.0196074	0	0	0	0	0	0	0	0	0	0	0	0	0	0	0	0	0	0.0242345	0.0213809	0	0	0	0
JrMYB13	0.310796	0.247754	0.361709	0.427368	0.605458	0.34884	0.383866	0.412223	0.480938	0	0	0.0596134	0.808393	0.590665	0.576257	0	0	0.0158998	0.4136	0.422266	0.370442	0.272693	0.0237927	0.11908	1.50909	1.34035	1.68867	0.112276	0.119656	0.158457	0	0	0	1.19551	1.39854	1.14649	0.0866448	0.0382212	0.0219004	0	0	0
JrMYB14	0	0.00984918	0	0	0	0	0	0	0	0	0	0	0	0	0	0	0	0	0	0	0	0	0	0	0	0	0	0	0	0	0	0	0	0	0	0	0	0	0	0	0	0
JrMYB15	0.229809	0.074018	0.099673	0.0810271	0.0221491	0.0233959	0.166353	0.156311	0.365562	0.0264386	0	0	1.89044	1.85396	1.8613	0	0.0442777	0	0.0592398	0.0991215	0.052174	0.0256045	0.0223402	0.0359389	0.0427223	0.215746	0.0767214	0	0	0	0	0	0	0.169374	0.358134	0.25836	0	0	0.0205633	0	0	0
JrMYB16	0.0262317	0.0253464	0.0530936	0	0	0.0560813	0	0	0	0	0	0.0335431	0.0772411	0.0284875	0.0259397	0.0549935	0.026534	0.0805179	0	0	0	0.168782	0	0	0	0	0	0.0710721	0	0	0.0280018	0	0	0.0238823	0	0.0516084	0.117007	0.10323	0.0862599	0	0	0
JrMYB17	0.118338	0.137213	0.0479038	0.150206	0.119757	0.0252997	0.0719556	0.0965888	0.0232534	0.11436	0.0541124	0.0605287	0.255533	0.308434	0.304254	0.0744269	0.0957613	0.145295	0.0854136	0.187578	0.169258	0	0.072474	0.207271	0.161696	0.163311	0.684456	0.21375	0.546718	0.21452	0.227382	0.0371934	0.216457	0.258574	0.217843	0.0931276	0.395888	0.186278	0.289076	0	0	0
JrMYB19	0.0294751	0.0996814	0.104402	1.27827	1.53618	1.03976	0.246433	0.661593	0.622625	0.0712107	0.151629	0.0753812	0.115722	0.160049	0.262323	0.401656	0.178889	0.527763	0.0265931	0	0	0.49999	0.25573	0.193598	0.0431512	0.348659	0.24539	7.04097	6.75828	6.44522	52.4663	60.0422	49.5875	14.2495	16.1422	15.6572	17.8477	16.4711	14.9265	26.9869	27.3377	29.7552
JrMYB20	9.65522	15.048	14.1865	1.58509	1.55492	1.21663	0.201847	0.812844	0.857305	0	0.216849	0.339586	0.968165	1.07121	0.862863	0.338025	0.211064	0.213492	0.273828	0	0.339142	1.7753	0.890656	0.706022	0.20365	0.13089	0.232729	0.788051	0.535555	0.709224	0.242988	0.238477	0.242879	4.45568	4.1127	4.47837	1.05765	0.933111	1.51488	0.422247	0.276699	0.351767
JrMYB21	0	0.0361243	0.0756702	0	0	0	0.0852473	0.0381436	0	0	0	0	0.0366952	0.040601	0	0	0	0	0.0337304	0	0	0.0437367	0	0.163705	0	0	0	0	0	0	0	0	0	0	0	0	0	0	0	0.240901	0.181782	0.173324
JrMYB22	0.0893133	0.0604095	0.0813477	0.0377885	0.0451923	0.0477362	8.0714	5.89568	6.03723	0	0	0	15.157	17.5365	17.0986	0.0936206	0.0180685	0.0274146	7.1072	11.5582	13.0406	1.0762	7.08345	6.29646	0.348676	0.0880401	0.407003	0.0161324	0.0458473	0.101191	0	0	0	1.19532	0.931672	0.852221	0.0199193	0	0.0335653	0	0	0
JrMYB23	0.221864	0.357295	0.249478	0.365054	1.27231	0.421626	15.0644	9.90957	9.03415	0.119115	0	0	17.7116	19.6503	19.5262	0.232564	0.0997428	0.100891	13.8118	17.4164	20.4797	10.0937	21.1616	21.5619	0.288717	0.510304	0.475276	0.111318	0.0421814	0.19551	0	0	0	2.08727	1.71436	2.52199	0	0	0	0	0	0
JrMYB24	0	0.0941546	0	0	0.0493059	0.0312488	1.46645	0.815225	1.83817	0	0	0	4.33261	5.0689	4.96246	0	0	0.0398801	1.08136	1.95278	1.68408	0.752371	3.33198	4.27749	0.0570621	0.0864485	0.0512365	0	0	0	0	0	0.0178237	0.345991	0.528169	0.373835	0	0	0	0	0	0
JrMYB25	0.00620091	0.0239666	0.0125508	0	0.0251012	0.0265142	0.094262	0.075919	0.0974785	0	0	0	0.353009	0.451189	0.22688	0	0.050179	0.0126891	0.139865	0.0491454	0.110864	0.108814	0.0632941	0.10861	1.45249	0.971891	1.28247	0.21281	0.148546	0.105383	0	0	0	7.36743	7.38803	6.86845	0.276594	0.353837	0.355386	0	0	0
JrMYB26	0.521141	0.550179	0.332068	4.1547	4.70746	4.19873	1.1883	1.0831	1.06197	0.641186	0.562659	0.876188	3.55217	3.45862	3.57876	4.47135	4.32455	4.73967	1.42797	1.77013	1.5759	1.18546	0.748656	1.23607	3.52273	2.75882	3.72973	4.34053	4.2357	4.10032	0.752045	0.485315	0.511926	2.65349	2.89185	2.9145	3.29314	3.36112	3.0466	0.135678	0.117312	0.156596
JrMYB27	0.0943034	0.127569	0.171786	0.319199	0.133608	0.241936	10.0204	6.42714	5.83716	0	0.0431222	0	59.0726	68.5144	61.1	0.237243	0.0763122	0.154381	38.2532	27.6326	30.9105	16.6808	63.7611	65.4709	1.03084	1.43157	2.03302	0.13627	0.161363	0.128214	0.0402668	0.0296394	0	27.8693	27.2936	25.4737	0	0.0371113	0.0354407	0	0	0
JrMYB28	0	0	0	0	0	0	0	0	0	0	0	0	0	0	0	0	0	0	0	0	0	0	0	0.0489928	0	0	0	0	0	0	0	0	0	0	0	0	0	0	0	0	0	0
JrMYB29	0.333466	0.712259	0.808156	3.62934	2.6642	2.58904	0	0.107439	0.0344874	5.9045	6.24984	6.56449	0.111973	0.0571803	0.034711	4.98565	4.52704	5.44108	0.0158347	0.0198713	0.0418382	0.359313	0.0895726	0.220948	0.154165	0.302761	0.207639	1.10163	1.00605	0.914703	0.243557	0.0413715	0.104335	0.998682	1.52568	1.33802	0.929648	0.587078	0.775015	0.020562	0.106672	0.0813669
JrMYB31	0.31061	0.300128	0.25613	1.80093	1.72303	1.16826	6.84644	4.10803	5.33491	0.0555869	0.0263024	0.0882635	16.3276	16.916	16.8479	0.54265	0.442193	0.506134	6.25868	4.92349	5.52589	0.915164	0.775003	0.591895	2.57119	2.6876	2.59097	2.4312	2.39169	2.04633	0.466654	0.180786	0.178862	3.86481	4.02369	3.01022	2.70684	2.75028	2.3995	0.0269557	0	0.0266669
JrMYB32	2.08751	1.70675	1.8282	16.3057	15.7629	17.3368	25.9661	30.6366	32.5791	10.7171	11.5648	9.44542	18.8739	19.2261	22.6674	16.2852	14.5779	12.7741	16.2262	23.8624	27.8002	11.8349	6.14645	7.64662	10.0303	12.9797	14.3185	12.5083	13.1887	8.096	8.35642	4.85768	6.02126	25.9132	24.2639	29.5782	15.8921	15.9166	15.2378	2.77489	2.58633	2.83822
JrMYB33	0.490884	0.374462	0.666733	1.80365	1.63412	1.76753	0.255281	0.184517	0.380758	0.0624188	0.0590702	0.0330372	1.8385	1.51512	2.31213	0.433312	0.287471	0.224693	1.62003	0.204763	0.338737	1.55658	0.0791141	0.0707066	0.680825	0.407483	0.633959	0.0233333	0.022104	0.0585437	0	0.0304508	0	0.446919	0.620926	0.40664	0.201674	0.0508363	0.145644	0.121075	0.251245	0.0598888
JrMYB34	0.0210498	0.101697	0.15977	0.0222655	0	0.0450029	13.8793	13.5731	13.0914	0	0	0	22.758	22.8371	22.8763	0.0110325	0.0212924	0.0430748	7.95748	14.6572	13.2849	0.738767	2.06266	1.61302	0.390345	0.529118	0.239811	0	0	0	0	0.0165398	0	0.900732	0.645827	0.465903	0	0	0	0	0	0
JrMYB35	2.59045	2.45034	3.31836	5.24937	5.69837	5.73494	4.26943	2.88638	3.16801	1.79518	1.9015	1.90032	2.5426	2.62814	2.37287	4.2803	4.50969	4.52671	5.77526	5.93537	6.06145	4.55372	7.61928	7.7312	1.16433	2.23098	2.28209	10.2693	11.2096	9.39957	3.15094	1.56408	1.49007	1.40265	1.34554	1.21377	10.9467	12.4879	10.9074	0.311476	0.604918	0.323941
JrMYB36	0	0	0	0	0	0	0	0	0	0	0	0	0	0	0	0	0	0	0	0	0	0	0	0	0	0	0	0	0	0	0	0	0	0	0	0	0	0	0	0	0	0
JrMYB37	0	0	0.0285552	0	0	0	0	0	0	0	0	0	0	0	0	0	0	0	0	0	0	0	0	0.0617766	0	0	0	0	0	0	0	0	0	0.0256891	0	0	0	0	0	0	0	0
JrMYB38	0.0145934	0	0	0.0154362	0	0.0155998	0.0332758	0.0297783	0.0645211	0	0	0	0.26499	0.110938	0.14431	0	0.0147616	0	0.164581	0.0165229	0.0260911	0.0256086	0.0148958	0	0.0640936	0.129468	0.179045	0.0263595	0.106126	0.0661364	0	0	0	0.85697	0.582059	0.366067	0.0162736	0.0143574	0.0274221	0	0	0
JrMYB39	0	0	0.00951647	0	0	0	0	0	0	0.0227185	0	0	0.0184595	0.0204243	0.0464942	0	0.0190237	0.00962133	0.0169681	0	0	0.0660053	0.191967	0.185292	0	0	0	0	0	0	0	0.0295551	0	0	0	0.00925027	0	0	0	0	0	0
JrMYB40	0.0919412	0.0444192	0.209353	0	0.116305	0.0491408	0	0.140707	0	0	0	0	0.315849	0.149772	0.272754	0.0481876	0.0465004	0	0	0	0.0547931	0.537797	0.516155	0.603888	0	0	0	0	0	0	0	0	0	0	0	0	0.179422	0	0	0	0	0
JrMYB42	0.547717	0.713315	0.771197	0.403025	0.771183	0.585489	0	0	0	0	0	0	0	0	0.0470976	0.249623	0.0481765	0.0730963	0	0	0.0567681	1.72726	1.19106	1.14703	0.790231	0.680756	0.438254	0.301099	0.0814958	0.107923	0	0	0	0.780515	0.730629	0.866753	0.132778	0.140572	0.044748	0	0	0.110403
JrMYB44	3.53718	1.61004	2.27797	2.35001	2.78085	1.46869	0.0444378	0	0	0.0706256	0	0.149523	0.229542	0.0317468	0.0578151	0.183856	0.384407	0.11964	0.105498	0.0661959	0	2.05192	0.507257	0.896034	1.54068	1.41199	2.12632	1.29366	0.900368	1.1261	0	0.528302	0.0534711	1.72996	2.54119	2.12798	1.95592	2.04197	2.33456	0	0	0
JrMYB45	0.161701	0	0	0	0.0545468	0.374512	0	0.0549926	0	0.585995	0.49294	0.310157	0.158713	0.0585354	0.106601	0.0564997	0.0272607	0	0	0.0610267	0	0.0630563	0.220069	0.472036	0	0	0	0.584149	0.0922289	0.244273	0.920599	0.529399	0.0985912	0.220828	0.165371	0.397664	0.060106	0.530286	0.405131	0.31574	0.589678	0.499771
JrMYB46	0	0.0490693	0	0	0	0	0.0257323	0.0172707	0.0166315	0	0	0	0.0332299	0.0551501	0.108805	0	0.0256841	0	0.00763627	0	0	0.0198032	0	0.0185307	0.0165213	0	0	0	0	0	0	0	0	0.0231174	0.0173119	0.0416296	0	0	0.0159042	0	0	0
JrMYB48	0	0	0	0	0	0	0	0	0	0	0	0	0	0	0	0	0	0	0	0	0	0	0.0149382	0	0	0	0	0	0	0	0	0	0	0.0066621	0	0	0	0	0	0	0	0
JrMYB49	0.0587629	0.0567799	0.0594689	0	0	0	0	0	0	0	0	0	0	0	0	0	0	0	0	0	0	0	0	0.0643277	0.401465	1.33228	1.08144	0	0.100549	0.0665776	0	0	0	0.0534999	0	0	0	0	0	0	0	0
JrMYB51	0	0.141113	0.0985306	0.167348	0.468011	0.364263	0	0	0	0.205818	0.0556504	0.124498	0.0238905	0.0264334	0.0481387	0.47201	0.34469	0.522985	0.0219603	0	0	0.142375	0	0.0266452	0	0.0239933	0	0	0	0	0	0	0.0667826	0.0221602	0.124463	0.0239436	0	0	0	0.0285163	0	0
JrMYB52	5.87896	9.28457	7.59121	1.55189	1.46384	0.971925	0.824571	0.421659	0.741044	1.03592	1.09846	1.2155	1.59217	1.24549	1.72669	1.19134	1.20188	1.61743	0.633885	0.772078	0.812788	4.10965	6.88666	7.27267	0.302521	0.356468	0.534217	0.363919	0.265189	0.199004	0.496318	0.332854	0.321281	1.69321	1.59556	1.5957	0.103695	0.111815	0.135904	0.750495	1.05499	0.82628
JrMYB53	2.28409	3.94906	3.3699	0.929753	1.20769	1.1385	2.85767	2.2911	2.42693	0.604531	0.696788	0.730182	2.52528	2.78012	2.86141	1.02899	0.86965	0.991256	3.33426	3.9445	3.06657	5.3667	6.7978	6.72156	8.43485	10.3532	10.6605	0.330286	0.455604	0.428884	0.0410936	0.0504134	0.0528109	5.78294	6.12854	6.05898	0.80848	0.441856	0.542526	0.105235	0.296366	0.171034
JrMYB54	0.446939	0.556867	0.452308	1.09479	1.10694	0.917803	0.911834	1.54799	2.25337	0.596725	0.658831	0.360955	1.98561	1.80099	1.65155	0.727398	0.428295	0.505428	1.45378	0.612564	0.91122	1.63738	0.756333	0.605142	5.83143	6.53895	5.80298	2.75116	2.51565	2.59851	4.21855	3.93692	2.71071	16.951	19.2937	19.368	4.03964	3.85326	3.46984	1.40551	1.61557	1.51314
JrMYB55	0.187994	0.499536	0.30916	6.4875	6.11174	5.6017	0.125026	0.239754	0.184704	12.5753	11.0947	11.2383	0.13839	0.15312	0.30209	8.99086	11.1481	8.87207	0.127209	0.106425	0	1.2371	0.791543	0.874635	0.114675	0.138985	0.226529	0.933808	0.743876	0.319491	0.376274	0.203109	0.171934	1.09112	1.46599	1.17893	1.99156	1.17908	1.70004	0.357902	0.22852	0.054472
JrMYB56	11.7937	10.9752	11.8326	6.44455	7.00256	5.55143	98.6038	104.52	103.217	0.85865	0.679919	1.29848	85.4589	83.3696	85.2808	1.93116	1.86354	2.25605	76.6565	91.9437	90.0484	19.9405	19.2787	17.5317	68.9926	65.1777	65.534	51.6974	54.931	51.8213	17.2506	15.1484	13.2008	95.5803	85.2457	94.3533	48.6107	49.6516	48.9702	10.894	10.8623	9.01187
JrMYB58	2.58229	2.44978	2.91028	2.12306	2.32818	2.47178	6.0041	6.44284	5.48936	2.16937	1.8383	1.96621	7.96089	6.88341	8.53117	1.14425	1.50786	1.34507	5.0832	5.70123	5.49819	3.21318	3.36663	3.3408	6.87353	7.57858	7.39586	3.0636	3.11308	3.19167	3.27026	3.55079	3.40297	4.57378	3.80529	4.19134	2.01572	2.88696	1.23514	1.85645	1.99752	1.98621
JrMYB59	0.125058	0.048335	0.0253121	0.224876	0.15187	0.0935775	0.085547	0.114833	0.0491478	0.997047	0.986447	1.35928	0.049099	0.0814874	0.0989329	0.0524356	0.126499	0.294296	0.135396	0.0283185	0.0298117	0.263343	0.229769	0.260111	0	0	0	0.112944	0.0855948	0.0991823	0.0533987	0.0196528	0	0.1594	0.153476	0.110718	0.0836739	0.17225	0.0939975	0.117211	0.0912104	0.115956
JrMYB60	7.42745	7.54137	7.23304	4.94873	4.80012	5.04727	4.12135	2.44167	2.955	4.07592	3.80796	3.85973	6.96223	7.56278	7.00367	4.57647	4.56889	5.01854	2.95671	3.34426	3.17368	3.16543	3.32304	3.16264	11.2157	11.689	12.1868	8.03206	10.1544	7.48697	10.5178	10.1136	9.98729	5.00542	5.15957	4.72956	4.77242	5.24983	4.60837	4.0541	4.23258	4.07313
JrMYB61	11.8018	15.0887	14.8004	11.6258	10.819	11.5564	28.9648	18.1688	22.1285	2.93834	2.8837	2.91843	16.8009	16.3063	18.9757	8.90839	8.08007	10.7847	38.3107	47.7368	46.3166	25.8216	34.0549	32.5781	3.69296	3.96668	4.92127	4.31227	4.3677	3.23226	0.448792	0	0.0549294	2.48799	3.71612	3.39719	4.08549	2.98399	3.92182	0	0.0730078	0
JrMYB62	1.02261	1.95671	2.05618	0.0996277	0.108935	0.107875	1.76928	1.54442	1.66572	0.0162539	0.015382	0	5.40821	5.18746	5.15596	0.0564175	0.0544421	0.0688357	0.6859	2.75744	2.4618	1.02317	1.56571	1.82648	0.229818	0.305064	0.336063	0.285574	0.161166	0.198183	0.0718172	0.0105726	0.0738359	0.251132	0.254576	0.304433	1.08784	1.09212	1.34637	1.7104	1.6765	2.2535
JrMYB63	0	0	0	0	0	0	0	0	0	0	0	0	0	0	0	0	0	0	0	0	0	0	0	0	0	0	0	0	0	0	0	0	0	0	0	0	0	0	0	0	0	0
JrMYB64	0	0	0	0	0	0	0	0	0	0	0	0	0	0	0	0	0	0	0	0	0	0	0	0	0	0	0	0	0	0	0	0	0	0	0	0	0	0	0	0	0	0
JrMYB65	0	0	0	0	0	0	0	0	0	0	0	0	0	0	0	0	0	0	0	0	0	0	0	0	0	0	0	0	0	0	0	0	0	0	0	0.010047	0	0	0	0	0	0
JrMYB66	0	0	0	0	0	0	0	0	0	0	0	0	0	0	0	0	0	0	0	0	0	0	0	0	0	0	0	0	0	0	0	0	0	0	0	0	0	0	0	0.0369583	0.0383465	0
JrMYB67	0	0	0	0	0	0	0	0	0	0	0	0	0	0	0.0395261	0	0	0	0.288502	0	0	0.0701413	0	0	0	0	0	0	0	0	0	0	0	0	0	0	0	0	0	0	0	0
JrMYB68	0.318411	0.318275	0.21112	0	0.0222228	0.0234737	0.250358	0.380875	0.366777	0	0	0	0.754378	0.512727	0.488587	0	0	0.022468	1.00052	0.410235	0.366432	0.655085	0.414667	0.420681	0.943016	0.822561	1.16427	0.0991612	0.0375747	0.0248797	0	0	0	0.83969	0.60636	0.594042	0.0244876	0.0864169	0.0618951	0.218679	0.186853	0.229062
JrMYB70	0	0	0	0	0	0	0	0	0	0	0	0	0	0	0	0	0	0	0.0714462	0.0747159	0.188773	0.100361	0.0808301	0.0650161	0	0	0.0115662	0	0	0	0	0	0	0.174234	0.101233	0.0973733	0.0956654	0.0973855	0.223204	0.0618504	0.160434	0.107078
JrMYB71	0	0	0	0	0	0	0.0550083	0.0369199	0.0711067	0	0	0	0	0	0	0	0	0	0	0.040971	0	0	0	0	0	0	0	0	0	0	0	0	0	0	0	0	0	0	0	0	0	0
JrMYB72	1.11956	0.416068	1.19838	7.6974	7.53873	5.36243	0.0490926	0	0	0.858259	0.56609	0.991115	0.422645	0.350722	0.361936	1.44437	1.1978	1.21158	1.20434	0.292519	0.359267	5.54121	1.97785	2.26261	0.60938	0.636692	0.528299	2.23611	3.9603	2.53689	0.942296	0.439845	0.236289	0.509644	0.374317	0.550658	11.9324	13.5352	14.4025	0	0	0
JrMYB73	0	0	0	0	0	0	0	0	0	0	0	0	0	0	0	0	0	0	0	0	0	0	0	0	0	0	0	0.0565944	0	0	0	0	0	0	0	0	0	0	0	0.0734159	0	0
JrMYB74	27.9496	29.2044	30.6675	4.43561	2.94259	3.74256	4.55541	4.84349	4.62534	3.89477	4.02501	4.45168	17.9394	17.0562	16.6262	3.21381	3.56147	4.16914	3.80125	4.34475	3.86654	4.65123	4.38128	4.48228	7.83802	9.06674	7.24582	1.26836	1.74308	1.79287	2.82942	2.05159	2.27941	7.52766	8.53676	6.73247	3.90422	3.77533	3.99565	2.43328	1.92356	2.77402
JrMYB75	0	0	0	0	0	0	0.0802518	0.100992	0.103738	0.0159432	0	0	0.0453402	0.100332	0.117462	0	0	0	0.226246	0.0597727	0.0471933	0.177562	0.0943017	0.122808	0.238304	0.305736	0.289156	3.42692	3.42139	3.7832	6.20611	8.2393	7.33294	0.228306	0.242959	0.214221	1.66311	1.80488	1.96543	4.546	4.99751	4.81088
JrMYB76	45.5133	43.8625	43.3731	58.6629	60.1357	57.4419	40.7677	42.6351	40.8234	54.5484	55.8578	57.1856	52.6267	48.9969	48.6904	57.387	60.8893	59.7249	41.9212	44.4866	46.2419	46.847	58.6925	59.2371	21.195	22.5006	23.5111	31.9603	34.0907	34.9984	38.8126	41.5069	37.0766	28.3041	26.6471	23.4286	29.829	28.3245	26.1931	34.6814	36.7307	32.2659
JrMYB77	0.0416634	0	0.021082	0.0881391	0.105408	0.0334025	0	0	0	0	0	0	0	0	0	0.0436727	0	0	0.0281923	0	0	0	0	0	0.0711606	0.133476	0.155175	0	0.0178226	0	0	0.0163685	0	0.151728	0.0213045	0	0.0232302	0.0614845	0.0195722	0	0	0
JrMYB78	0.194908	0.102726	0.0537954	0.0749689	0.107589	0.0757634	0.0404026	0	0.0348178	0.0856166	0.0405118	0.181261	0.0521747	0.192427	0.0525652	0.111441	0	0.0543881	0.0319728	0	0.0844779	0.18656	0.524497	0.232763	0	0.0174664	0	0.0320051	0	0.0401506	0	0.167071	0.0324105	0	0	0	0	0	0	0.373662	0.753854	0.205366
JrMYB79	119.887	127.786	122.066	47.0449	46.0619	43.6091	71.4538	105.346	125.601	181.204	193.035	210.104	237.605	194.639	212.989	65.8235	69.7428	71.2065	48.797	40.2091	41.0232	60.8733	72.5565	78.1534	124.028	102.336	97.0359	275.594	304.967	275.544	458.52	463.21	445.749	420.328	424.314	435.747	306.355	296.293	287.337	408.233	400.206	388.522
JrMYB80	0.512083	0.673955	1.10795	0.85918	0.839883	0.585149	2.5903	4.0806	5.23941	1.41848	1.29192	1.08383	4.66226	4.56402	4.01615	1.2494	1.65219	1.47247	1.03555	0.569792	0.61036	3.44982	2.39719	2.59992	5.07545	3.74236	3.5669	5.17499	6.85119	6.74214	3.06306	2.99695	2.86654	26.6871	27.5216	29.599	12.7894	12.2563	11.1571	5.265	4.63637	4.77881
JrMYB81	0	0	0	0	0	0	0	0.00772742	0.0037207	0	0	0	0.018585	0.0246758	0.00748964	0	0	0	0.0136667	0.0343013	0.0361099	0	0.0231926	0	0	0	0	0	0	0	0	0	0	0	0	0.00745051	0	0	0	0	0	0
JrMYB82	0	0	0	0	0	0	0.185612	0.0622886	0.0299915	0	0	0	0	0	0	0	0	0	0	0.0345617	0.0727681	0	0	0	0.0297928	0	0	0	0	0	0	0	0	0	0	0	0	0	0	0	0	0
JrMYB83	1.75028	1.65079	1.93362	2.44881	2.30054	2.58658	0.0212004	0.149405	0.0890656	4.86037	4.70326	4.10175	0.0136888	0.121166	0.0551649	5.08743	4.71885	5.40101	0.0503312	0.0157904	0	0.505782	1.09613	1.46565	0.42196	0.261205	0.360548	9.29548	9.1995	8.343	14.9248	31.2807	22.5828	2.52677	2.61726	2.44201	7.13067	6.91533	7.04954	27.7685	26.1838	27.2043
JrMYB84	0.115827	0.101744	0.0426248	0.501201	0.650016	0.416466	0.032013	0	0	0.585105	0.902798	0.929058	1.02318	0.926251	0.978776	0.507725	0.468646	0.38785	0.0190003	0.0476875	0.025101	0.505054	0.451412	0.922148	0.0924921	0.0830368	0.166099	0.104607	0.198191	0.20281	0.044961	0.198568	0	0.345118	0.344598	0.507547	0.187872	0.207188	0.247327	0.148035	0.0511985	0.122041
JrMYB86	0.162382	0	0.131466	0.721391	0.525856	0.624889	3.45579	3.21405	2.55265	0.156924	0.222758	0.207642	13.93	15.3068	13.3277	0.238299	0.262805	0.365516	10.0502	7.53791	8.78698	2.31759	7.62436	6.47045	0.19018	0.480202	0.284607	0.293305	0.0555705	0.147181	0	0	0	6.17966	5.71273	6.45333	0.253509	0	0.0610257	0	0	0
JrMYB87	0.551057	0.26623	0.49333	1.38995	1.99473	1.42734	0	0	0.104118	0.512052	0.484582	0.162612	0	0.0690514	0	0.19995	0.34302	0.346967	0	0	0	0.669461	0.324506	0.116008	0.599885	0.417848	0.798674	0.0382829	0.253862	0.192105	0.158373	0.0999211	0	0.906924	1.10545	0.792267	0.685407	0.938329	0.318609	0	0	0.294778
JrMYB89	20.9178	22.5043	21.1522	23.4159	21.5745	20.3422	16.9783	22.6202	19.1893	15.9441	19.2525	18.8434	50.6069	44.0362	45.0543	23.3452	24.1671	22.3426	13.6268	15.5872	12.6653	13.7797	13.0291	11.9249	9.81646	9.6181	9.50243	9.08365	10.2203	9.16183	16.64	23.8796	17.4959	11.8799	12.0291	13.1153	8.83116	9.04053	8.24112	32.3755	31.9261	32.5127
JrMYB90	0.220887	0.195647	0.21609	0.580215	0.607275	0.523399	1.22839	1.60008	1.57703	0.164544	0.126257	0.122397	3.39302	3.21043	3.12353	0.088757	0.111716	0.0904016	0.660977	1.02538	0.903924	0.71924	0.819188	0.797956	1.08511	1.21208	1.24533	0.113045	0.116538	0.100105	0.0235793	0.0173561	0	1.61553	1.37799	1.5355	0.468006	0.572263	0.501536	0.0603831	0.0358007	0.00853374
JrMYB92	7.87521	9.99164	10.2756	10.0479	9.29401	10.3043	74.1371	68.737	71.5079	6.77492	8.66883	7.11192	148.252	148.627	154.342	16.2528	14.2655	14.9676	77.7355	96.2552	102.166	141.872	219.363	214.911	7.72036	8.41946	9.66612	2.00497	2.69906	2.27696	0.399128	0.266246	0.320583	21.8288	22.3216	21.2982	9.25099	8.1272	9.53975	0.0547559	0	0
JrMYB94	0.952238	0.468732	0.436382	0.0380087	0.181823	0.0384115	8.09795	5.71923	5.84293	0	0	0	7.91803	6.86816	7.65749	0	0	0	8.88309	10.3949	13.1487	8.21834	12.6173	12.7056	0.0350708	0.141685	0.0629807	0.227169	0.30743	0.244273	0.0383583	0	0.0328637	0	0.110247	0	0.480848	0.689371	0.101283	0	0	0
JrMYB95	0.169556	0.0819171	0.579127	0.179348	0.17159	0.294529	0.322184	0.302736	0.978711	0.128013	0.460353	0.325224	0.811315	0.529394	0.628759	0.1333	0.321581	0.23854	0.43981	0.287961	0.101048	0.347128	0.259605	0.394427	0.827427	0.584987	0.501493	0	0.072532	0	0.135748	0.233149	0.0775356	2.12259	2.10253	1.25095	0.40179	0.312776	0.358435	2.58241	2.83399	2.25996
JrMYB96	0	0	0	0	0	0	0	0	0	0	0	0	0	0	0	0	0	0	0	0	0	0	0	0	0	0.0930351	0.0275701	0.0852381	0	0	0	0	0	0.0286425	0	0	0	0	0	0	0	0
JrMYB97	0.506216	1.10928	1.34478	5.78478	6.50422	6.65777	0.31605	0.581034	0.470713	16.9254	13.899	15.0847	0.913874	0.76572	0.643605	11.4559	11.1645	11.5242	0.415941	0.358216	0.312458	1.52282	1.24563	1.90985	1.64099	1.94253	1.84579	2.65328	2.78417	3.18517	8.16352	4.09832	3.34	1.50608	1.95988	1.63618	3.33659	2.44568	2.87914	4.33151	5.04362	4.89277
JrMYB98	1.57301	2.52541	1.89804	6.6554	7.21242	6.6354	4.02821	2.69127	2.63921	23.7521	21.0807	21.8319	1.75772	2.47043	1.5196	12.1128	11.0767	10.8823	5.61131	4.84976	5.04779	9.78145	14.3393	12.928	0.141715	0.274334	0.254493	28.7406	35.3218	27.1579	4.6758	2.93784	4.69214	0.462686	0.296993	0.488018	31.763	31.4394	34.3555	1.03485	1.16197	1.00974
JrMYB99	2.20314	3.56996	3.00898	9.74426	10.1613	9.60785	6.39433	5.59958	5.354	6.80646	5.49407	4.62472	16.3714	15.6366	17.3133	7.39822	7.62236	7.45074	4.37123	6.45682	7.13423	5.78202	6.63693	7.19264	2.27393	2.67142	3.10112	8.37271	7.86486	7.4442	0.46828	0.35235	0.303131	5.42281	5.81231	5.46604	8.27266	8.43986	8.18815	0.97078	0.521396	0.429346
JrMYB100	0	0	0	0	0	0	1.04792	1.08514	1.13528	0	0	0	0.180434	0.0285198	0.0908921	0	0	0	0.9359	1.04068	0.688631	0	0	0	0.025631	0	0	0	0	0	0	0	0	0.0717282	0.0134287	0.0645838	0	0	0	0	0	0
JrMYB101	0	0	0	0	0	0.0383222	0	0	0	0	0	0	0	0.116799	0.035451	0	0	0	0	0	0	0	0	0	5.84321	4.59406	7.1631	2.94633	2.66842	3.16817	0.42096	0.676055	0.393448	14.4918	17.9285	16.1164	2.15879	1.48135	1.9199	0	0	0
JrMYB102	0	0	0	0	0	0	0	0	0	0	0	0	0	0	0	0	0	0	0	0	0	0	0	0	0	0	0	0	0	0	0	0	0	0	0	0	0	0	0	0	0	0
JrMYB103	0	0	0	0.049262	0	0.0497841	0	0	0	0	0	0	0	0	0	0.0488185	0.0235546	0	0	0	0	0	0	0	4.99998	14.0021	14.4073	0	0	0	0	0	0	1.54765	1.19074	1.64929	0	0	0	0	0	0
JrMYB104	7.62908	6.85486	7.00438	6.7386	7.2112	5.90201	2.94115	4.2369	2.81278	8.64575	7.85825	8.24693	3.45844	3.80946	3.82653	6.44708	6.60321	5.92276	2.29911	3.50854	2.39986	6.75359	5.78017	5.99245	10.0865	11.5519	12.8201	8.53802	9.44744	8.78623	9.94059	11.507	9.96969	8.53546	8.70312	8.85098	8.61271	8.49615	7.92156	9.21444	9.54142	8.36823
JrMYB105	0	0	0	0	0	0	0.244779	0	0.253132	0	0	0	0.0948301	0	0.127386	0	0	0	1.07508	0.36463	0.307085	0.113027	0	0.0705096	0.188591	0.0634919	0.0846687	0	0	0	0	0	0	0.0293206	0.263488	0	0	0	0	0	0	0
JrMYB106	0	0	0	0	0	0	0	0.027837	0	0	0	0	0	0	0	0	0	0	0	0	0	0	0	0	0	0	0	0	0	0	0	0	0	0	0	0	0	0	0	0	0	0
JrMYB107	0.0776989	0.120123	0.0943589	0.29587	0.33025	0.365452	4.14575	3.77342	4.29027	0	0	0.0397423	19.7522	20.4876	21.2062	0.179181	0.0943132	0.0953986	2.36944	3.43091	3.59329	6.65371	10.8812	10.8703	0.151667	0.199138	0.258748	0.0982415	0.265902	0.0704255	0	0	0	1.07525	1.0489	1.00891	0.155961	0.122308	0.102202	0	0	0
JrMYB109	0	0	0	0	0	0	0.0246409	0	0.0637044	0	0	0	0	0.0176037	0	0	0.0163966	0	0	0	0.0193207	0.0189633	0	0	0	0	0	0	0	0	0	0	0	0.0737898	0.0165777	0.0159456	0	0	0	0	0	0
JrMYB110	0.0116197	0	0	0	0	0	0	0	0	0	0	0	0.011405	0	0	0	0	0	0	0	0	0	0	0.00636004	0	0	0	0.0104941	0	0	0	0.0319555	0	0.021158	0	0	0	0	0	0	0	0
JrMYB111	0	0	0	0	0	0	0	0	0	0	0	0	0	0	0	0	0	0	0	0	0	0	0	0	0	0	0	0.0571755	0.0270816	0	0	0	0	0	0.0323724	0	0.0352984	0.031142	0.0297401	0.0370848	0.0769555	0
JrMYB112	1.8184	1.40088	2.16354	2.3133	1.88995	2.07514	2.70818	4.48771	4.00774	0.178103	0.196639	0	2.72545	2.74868	2.77015	0.309097	0.298274	0.201138	5.71995	3.56121	2.95818	2.52976	0.90296	0.833902	2.30238	2.51916	2.95024	8.69954	6.6224	9.41023	12.3549	9.96301	9.97836	2.43857	1.6335	2.53812	10.9061	9.76695	10.043	12.8687	12.8442	12.5315
JrMYB113	0.0709301	0.205609	0.143564	0.225079	0.143562	0.227465	0	0	0	0.321308	0.2838	0.317451	1.91454	1.75243	1.80612	0.185877	0.0717475	0.217719	0	0	0	0.39415	0.1086	0	0.103841	0	0.0310798	0.320297	0.0303422	0.0803629	4.24012	6.6601	2.83809	0.774929	1.05183	0.872178	0.375709	0.348915	0.43317	21.7305	22.0941	21.8882
JrMYB114	0.0368497	0.0356062	0	0.136422	0	0.0590864	46.1575	47.2588	52.2075	0	0	0	5.98596	6.10284	6.12186	0	0.0372744	0	23.6218	48.7311	43.9437	0.991517	1.99351	1.91612	0.521493	1.19871	1.53393	0.0998407	0.0315268	0	0	0	0	0.922607	1.58282	0.543739	0	0	0.0346218	0	0	0
JrMYB115	0	0	0	0	0.0389145	0	0	0	0.0125935	0.123869	0	0	0.0629047	0.0835201	0.0253502	0	0	0	0	0	0	0.854721	0	0	0.10008	0.0379051	0.0224657	0.0694568	0.153527	0.0726117	0	0.020143	0	0.373432	0.445695	0.66827	0.0142935	0.0756627	0	0.0750844	0.0779046	0.14856
JrMYB116	0	0	0	0.0638189	0.0305291	0.145114	0.149039	0.523237	0.414951	0	0	0	0.370124	0.4259	0.178989	0.0632443	0.0610298	0.0617321	0.489917	0.273247	0.143827	0.211751	0.169358	0.0660481	0.029443	0.0297372	0	0	0	0	0	0.0237038	0	0	0.030852	0.0296757	0	0	0.0283433	0	0	0
JrMYB117	0	0	0	0	0	0	0.0367297	0	0.0474788	0	0	0	0.213442	0.2624	0.119466	0	0	0	0	0	0	0	0	0	0	0	0	0	0	0	0	0	0	0	0	0	0	0	0	0	0	0
JrMYB118	0	0	0	0	0	0	0	0	0.281927	0.0577713	0	0	0.211235	0.415499	0.3074	0.0501311	0.0483758	0	0.0431485	0	0	0	0	0	0	0	0	0	0	0	0	0	0	0	0	0	0	0	0	0	0	0
JrMYB119	0	0	0	0	0	0	0	0	0	0	0	0	0.0175124	0.00968815	0.0705737	0	0	0	0	0	0	0	0	0	0	0	0	0	0	0	0	0	0	0	0	0	0	0	0	0	0	0
JrMYB120	0	0	0	0	0	0	0	0	0	0	0	0	0.239747	0.353686	0.12077	0	0	0	0	0	0	0	0	0	0	0	0	0	0	0	0	0	0	0	0	0	0	0	0	0	0	0
JrMYB121	0	0	0	0	0	0	0	0	0	0	0.0727206	0	0.0312187	0	0	0	0	0	0	0.0360116	0	0	0	0	0	0	0	0	0	0	0	0	0	0	0	0	0	0	0	0	0	0
JrMYB122	22.1028	26.226	24.1	2.65674	2.5577	2.60099	3.26924	4.48453	4.02549	1.66874	1.88429	2.22816	6.59463	7.05787	6.34904	2.12271	1.85784	1.44555	0.977256	2.2217	2.33884	6.24399	10.5594	10.981	2.22157	3.48171	3.79693	3.0765	3.90827	2.97021	1.30707	0.456383	0.674778	3.31576	4.15807	3.52083	3.78117	2.85717	2.50732	1.01152	0.820532	1.09166
JrMYB123	0	0	0	0	0.0703777	0	0	0	0	0	0	0	0	0	0	0	0	0	0	0	0.08289	0.0813569	0.0354923	0.0761292	0	0	0	0.439649	0	0.19698	0	0	0	0	0	0	0.0387752	0.205256	0.0326694	0	0	0
JrMYB124	0	0.0210187	0	0	0	0	0	0	0	0	0	0	0	0	0	0	0	0	0	0	0	0	0	0	0	0	0	0.058937	0.0558319	0	0.0464413	0	0	0	0	0	0	0	0	0	0	0
JrMYB125	7.53	6.53447	7.1993	4.95225	5.04073	5.29668	2.36246	3.75505	3.13051	1.53958	1.70973	1.26389	4.56984	4.42068	4.41113	1.48593	2.06534	1.09113	4.05981	3.41612	2.79019	2.2213	1.92483	1.60875	3.57941	3.20495	4.08016	4.52198	5.44091	6.21804	4.38696	3.99554	4.04402	2.4628	1.95515	2.40513	3.58212	3.36505	3.7512	1.47794	1.61249	1.47718
JrMYB126	0	0	0	0	0	0	0	0	0	0	0	0	0	0	0	0	0	0	0	0	0	0	0	0	0	0	0	0	0	0	0	0	0	0	0	0	0	0	0	0	0	0
JrMYB127	0.963467	0.523661	1.76726	0.414013	0.121878	0.708063	2.24266	1.87383	3.22438	0	0	0	12.4119	12.0981	12.5941	0.0631207	0	0	0.842097	1.43174	1.14837	1.47936	0.430252	0.395515	2.20391	2.87888	1.89975	0.326302	0.103037	0.272899	0.0642801	0.0236575	0.0550725	4.4407	3.17155	4.32419	0.470048	0.0592428	0.198016	0.211644	0	0.348961
JrMYB128	0.0438979	0.296915	0.0222126	0.278598	0.188804	0.0586564	1.27622	0.794978	1.49876	0.477251	0.426556	0.224534	2.84373	3.24176	2.99524	0.18406	0.199817	0.393004	1.67334	1.91352	2.07982	0.89871	1.32182	0.973113	0.235642	0.356995	0.480874	0.267608	0.272287	0.385452	0	0	0.0200739	0.44962	0.639743	0.507395	0.18357	0.269925	0.237152	0	0.0533612	0
JrMYB129	0	0	0.0453069	0	0	0	0.986794	0.730821	2.1553	0	0	0	1.91147	3.11161	1.97005	0.0469281	0	0.022903	0.969399	0.582914	0.266805	0.078561	0	0.0490086	0.174777	0	0.0392334	0	0	0	0	0	0	0.122278	0.137355	0.154138	0	0	0	0	0	0
JrMYB130	0	0	0	0	0	0	0	0	0	0	0	0	0	0	0	0.0445149	0	0	0	0	0	0	0.0433469	0	0	0	0	0	0	0	0	0	0	0	0	0	0	0	0	0	0	0
JrMYB131	0	0	0	0	0	0	0.0205557	0.0551855	0	0	0	0	0.0398176	0	0.173834	0	0	0	0	0	0	0	0	0.0888174	1.51774	1.5329	1.6946	0	0	0	0	0	0	0.0738675	0.0691463	0	0	0	0	0	0	0
JrMYB132	0.401444	0.213343	0.629715	0.169851	0	0.0858258	0	0.040958	0	0	0	0	0	0.174387	0.0793954	0	0	0	0.0362192	0	0	0.281783	0	0.131838	0.705252	0.672727	0.738793	0.0362558	0	0.272899	0	0	0	1.40714	1.23167	1.46114	0.0447665	0.118486	0	0.0470321	0	0
JrMYB133	1.59882	0.645615	1.85952	0.252411	0.507133	0.153052	0.0362748	0	0	0	0	0	0.304487	0.440556	0.259571	0.0500276	0	0	0.301416	0.216144	0.341312	1.53541	0.998656	0.417964	2.84139	3.31671	4.01517	0.581889	0.326656	0.216291	0	0	0	4.60585	3.78271	3.68543	0.505598	0.821696	0.291462	0	0	0
JrMYB135	0	0	0	0	0	0	0	0	0	0	0	0	0	0	0	0	0	0.0620967	0	0	0	0	0	0	0.236935	0.508518	0.452085	0.328872	0.337507	0.550095	0	0.0953752	0	0.718317	0.993093	0.835826	0.541428	0.358256	0.570214	1.031	0.848404	1.30132
JrMYB136	0.73407	1.65503	0.742889	0.0647053	0.247625	0	0	0.249649	0.180306	0.147791	0.139862	0.938675	2.04144	1.1958	2.11721	0	0.185632	0	0.331147	0.346302	0.437475	0.787203	1.12392	0.669655	0	0.180902	0.107217	0	0	0	0.261202	0.24033	0	0	0	0	0.136431	0	0	0	0.14872	0.1418
JrMYB138	0	0.072483	0	0	0	0	0.0855238	0.0765347	0.0737018	0.0453081	0	0	0	0	0.0741796	0	0	0	0	0	0.178822	0.0219393	0	0.123177	0.0366068	0	0	0	0	0	0	0	0	0	0	0	0	0	0	0.219712	0.0911857	0.0869431
JrMYB139	27.7524	34.1753	35.5169	24.9651	23.6083	23.5721	9.27288	14.9834	10.6199	10.2749	9.25448	9.15625	21.8902	18.7471	21.6707	18.9795	20.3449	21.9089	9.75219	10.4051	8.29002	9.81739	7.58814	6.91488	9.65932	10.7674	9.85224	28.6271	28.1529	25.2165	56.037	74.9336	65.0702	7.93092	8.16253	7.67186	26.0144	24.9703	23.7606	90.6221	85.904	85.7396
JrMYB140	5.66001	8.15904	6.75253	4.50233	4.4007	3.91058	61.7141	64.6486	62.007	2.89052	3.39301	3.94244	43.2466	40.6535	44.4121	3.6659	3.23499	3.43701	31.6567	62.0516	59.8661	12.6777	16.9327	16.4975	0.494028	0.453604	0.806529	1.14287	1.65351	1.66835	0.908748	0.542358	0.273554	0.41895	0.541199	0.384765	1.12892	0.837535	0.562044	0	0.0559363	0.0533338
JrMYB141	0.0296451	0	0	0.0627144	0.210005	0.063379	1.18294	1.78451	1.71846	0.0358108	0.372786	0.701299	3.52079	3.41262	3.1807	0.139837	0.149934	0.181991	0.427944	0.805553	0.812694	0.260107	0.302595	0.162263	0.347201	1.37346	1.13011	0.187415	0.469214	0.470226	0.237342	0.0698807	0.189788	0.958146	0.651837	1.06442	0.743812	0.452069	0.445644	1.38925	1.69369	2.11309
JrMYB142	0	0	0	0	0	0	0	0	0.0222513	0	0	0	0	0	0	0	0	0	0	0	0.0539881	0	0	0	0.0884156	0	0.0396945	0	0	0	0.0483517	0	0.0414257	0.0206192	0.0463233	0.0445571	0	0	0	0.132666	0.0550597	0
JrMYB143	0	0	0	0	0	0	0	0	0	0	0.0104959	0	0	0	0	0	0	0	0	0	0	0.00537049	0	0	0.00896092	0	0	0	0	0	0	0	0	0	0	0	0	0	0	0	0	0
JrMYB144	0	0	0	0	0	0	0.0851784	0.0381128	0.18351	0	0	0	0.122219	0.121705	0.172387	0	0	0	0.0674064	0.211474	0.237466	0	0	0	0	0	0	0	0	0	0	0	0	0	0	0	0	0	0	0	0	0
JrMYB145	1.68885	1.64546	1.2961	2.90288	2.64912	2.72302	23.9933	27.5262	28.2081	0.255013	0.418309	0.467909	14.3111	13.1596	14.1537	1.50476	1.79373	1.68477	14.8309	19.8066	19.5258	13.3692	14.3941	14.4205	15.0683	15.8154	16.083	12.6978	13.1366	11.7199	2.41878	1.86887	1.19705	10.7375	11.0684	10.6741	5.43018	6.36924	6.61143	0.214349	0.307939	0.195741
JrMYB146	2.878	3.61513	3.26911	6.18288	6.4678	6.66214	1.65191	1.69598	1.38944	9.05706	9.03065	9.91743	2.4011	2.55967	2.03634	6.52771	7.62925	7.45812	2.2071	1.87084	1.83345	3.01278	3.10984	2.68882	2.18901	2.03968	2.3221	3.52687	3.73586	2.90655	2.08698	1.62195	2.03763	1.89289	1.77614	1.40579	2.26315	2.07477	2.359	0.965025	0.971113	0.713139
JrMYB147	0	0	0	0	0	0	2.31806	2.88533	3.70471	0	0	0	5.98696	7.40705	5.70276	0	0.112181	0.113472	0	0.502263	1.18968	0	0	0	0	0.109322	0.145784	0	0	0	0	0	0	0	0	0	0	0	0	0	0	0
JrMYB148	0	0	0	0	0	0	0.0135715	0.0728705	0.192976	0	0	0	0.0175259	0	0	0	0	0	0.257758	0	0.0425651	0	0	0	0	0	0	0	0	0	0	0	0	0	0	0	0.119469	0	0	0	0	0
JrMYB149	0	0.0654736	0	0	0	0	1.08155	1.08885	1.48129	0	0	0	0.315915	0.29435	0.167515	0	0	0	0.0611349	0.115079	0.201911	0.237812	0.207493	0.0741772	0	0	0	0	0	0	0	0	0	0	0	0	0	0	0	0	0	0
JrMYB150	0.238095	0.0270659	0.085043	0.251845	0.19843	0.239543	0.809032	0.643024	0.990756	1.96254	2.946	3.24159	1.33344	1.88604	1.39882	0.14681	0.0566679	0.07165	2.71677	0.792867	0.86806	2.73625	0.700495	0.398629	1.36693	1.22873	1.23965	0.556552	0.862739	0.761671	0.702682	0.242106	0.781355	6.64337	8.06411	9.18949	1.93665	2.24599	1.82907	7.94172	7.95059	7.22356
JrMYB151	1.18158	0.730159	1.36263	2.13631	1.94657	2.14427	0.428153	1.21954	1.1474	0.165968	0.188477	0.105413	1.02489	1.1489	1.05974	1.00813	0.958935	1.56039	2.52876	0.622233	0.99894	3.19856	1.20606	1.00771	1.71641	1.99088	2.37196	0.434294	0.376149	0.326895	2.74262	3.00117	2.51311	1.81377	1.61588	2.00028	0.857984	0.432547	0.993962	4.53922	5.37776	4.61798
JrMYB152	0	0	0	0	0	0	0	0	0	0	0	0	0	0	0	0	0	0	0	0	0	0	0	0	0	0	0	0	0	0	0	0	0	0	0	0	0	0	0	0.0108841	0	0
JrMYB153	0.0957482	0.138776	0.0968986	0.303834	0.193794	0.204702	1.01885	0.390755	1.22295	0	0	0	2.86637	2.28761	1.94099	0.200732	0	0	0.518318	0.433631	1.14124	0.672079	0.195465	0.209631	0.233624	1.22698	1.17473	0.172947	0.163835	0.216963	0	0	0	0.47945	0.489607	0.282564	0.213544	0.0941998	0.0899593	0.112176	0	0
JrMYB154	0	0	0	0	0	0	0	0	0	0	0	0	0	0	0	0	0	0	0	0	0	0	0	0	0	0	0	0	0	0	0	0	0	0	0	0	0	0	0	0	0	0
JrMYB155	60.2855	59.2903	59.3188	60.5777	58.6375	61.6919	58.3162	64.2701	65.665	48.9745	54.6243	52.5795	70.0296	70.0166	71.2754	59.0055	55.9876	51.6407	49.2274	54.7311	47.522	63.5613	59.1824	55.945	143.768	138.409	130.706	158.221	144.627	146.854	233.92	250.306	248.382	84.0515	85.184	86.6404	148.588	147.757	147.06	137.725	138.182	132.799
JrMYB156	0.0213117	0	0	0	0.0215673	0	0	0	0	0	0	0	0	0	0	0	0	0	0	0	0	0	0.0217533	0.139979	0	0	0	0.0192473	0	0	0	0	0	0	0.0653863	0.0419289	0	0	0	0	0	0
JrMYB157	1.05465	1.98717	1.97454	1.6315	1.77439	1.14147	0.310621	0.672515	0.505145	0.493674	0.572685	1.02831	0.129396	0.257703	0.208583	0.732402	0.653418	0.890242	0.0951529	0	0.0628527	4.30289	2.01845	1.71736	0.0257333	0	0.103977	0.095249	0.112788	0.0298726	0	0.155379	0.0241138	1.71634	2.04932	2.06196	0.720347	0.272368	0.817481	3.58323	2.46786	3.89627
JrMYB158	0.0342059	0	0	0	0	0	0	0	0	0.0413201	0	0	0	0	0	0	0	0.0349983	0	0	0	0.080033	0.122202	0.093613	0	0	0	0	0	0	0	0	0	0	0	0	0	0	0	0	0	0
JrMYB159	0	0.0255493	0.0535186	0	0.0535176	0.11306	1.63794	2.46844	1.67564	0	0.0302275	0	7.11116	6.96351	6.69372	0	0.0267464	0	0.691831	1.99085	1.44974	0.927999	0.607265	1.09993	0	0	0.0463443	0	0	0	0	0	0	0.10833	0.0811253	0.104043	0	0.078042	0	0	0	0
JrMYB160	88.6617	90.6055	88.5332	109.579	110.048	107.927	35.4689	31.2403	31.444	122.575	109.068	109.074	52.0994	51.9173	51.8145	166.501	163.738	162.55	44.9084	45.275	44.8039	47.2141	57.9413	59.0671	6.54588	4.68941	6.54395	53.8195	59.8664	53.9539	11.8527	5.561	7.93489	11.1119	11.7443	11.6992	74.367	70.4728	71.3395	3.39202	3.27058	2.88114
JrMYB161	0.243869	0.0428435	0.0448725	0.398654	0.224358	0.260686	0.235908	0.29405	0.0435639	0.214247	0.0253441	0.113397	0.913933	1.17974	1.46885	0.0929563	0.134552	0.0907338	0.0400044	0.100404	0.264247	0.855885	0.520474	0.728081	0	0.0437077	0.0388572	0	0.037935	0	0	0	0	0.0403686	0.29475	0.174469	0	0.0872455	0	0	0	0
JrMYB162	6.24914	5.23228	5.03724	3.58707	4.09614	4.77985	3.07643	2.97165	2.687	3.20455	3.57976	3.88182	4.13387	4.00956	4.04311	4.37179	4.13573	3.38583	3.88623	4.72208	4.36802	2.89548	3.50337	3.72734	1.58817	1.67144	1.91735	0.666884	0.49136	0.464784	0.0875821	0.257868	0.350171	0.709626	1.03486	0.955053	0.274476	0.47086	0.398273	0.256326	0.23271	0.158487
JrMYB163	0	0	0.0408039	0.341184	0.387629	0.2586	0.0306454	0	0	0	0	0	0.0989364	0.175147	0	0.0422639	0.0815682	0.0206267	0.0363771	0	0	0.259427	0	0	3.20715	3.0206	2.77372	6.66373	6.93357	7.08062	6.71427	7.03315	9.42157	3.65248	2.92765	3.25232	16.2311	16.6008	14.7928	1.79501	1.49485	1.3552
JrMYB164	0.444915	0.549317	0.45026	1.85629	2.07616	1.83633	3.23135	3.08926	3.27847	0.925606	1.51172	0.758566	2.3533	2.16087	2.27314	0.686603	0.412539	0.961022	3.35625	2.67262	3.43222	3.61453	4.68011	3.2064	0.289489	0.353295	0.465715	0.781312	0.708427	0.728119	0.303432	0.0776867	0.135635	0.427571	0.480291	0.291776	0.606393	0.729532	0.568965	0.144791	0.015023	0
JrMYB165	0.0896248	0.144334	0.120935	0.316003	0.1814	0.191611	0.136241	0.0609608	0.352226	0.938298	0.409828	0.420221	0.058646	0.16222	0.35451	2.69315	3.32412	3.30123	0	0	0	0.419398	0.731857	0.686786	0.291577	0.294491	0.418895	1.67283	1.81473	2.33551	0.414582	1.00939	0.30055	19.9371	18.2707	18.7202	9.26146	8.05335	8.30833	15.8203	15.434	18.6632
JrMYB166	0.0666695	0.0214732	0	0.246819	0.112449	0.16629	0.101346	0.249409	0.163757	0.0536904	0	0.0284174	0.109063	0.132738	0.175807	0.0698848	0.0337189	0.0341069	0.0401005	0.0754843	0.172173	0.0779947	0	0.0486554	0.195207	0.197157	0.0779012	0.100352	0.171118	0.0755357	0.118614	0.157156	0.0203247	0.192212	0.170457	0.174888	0.0247818	0.0437275	0.0313193	0.026036	0	0
JrMYB167	0.932387	1.72462	1.21319	1.32437	2.23761	1.13907	175.61	186.587	184.078	0.901046	0.639531	0.953815	42.1759	42.1807	34.7993	1.0332	1.15871	0.981242	71.2634	135.819	133.042	33.1595	51.6642	47.0389	0.364001	0.630238	1.28401	0.192473	0.113958	0.0905471	0.31281	0	0.0974554	0.363806	0.354176	0.890988	0.118827	0.104835	0.200232	0	0	0
JrMYB168	0	0	0	0.125429	0	0.0950685	0	0	0	0.0716216	0	0.151632	0.0290975	0	0	0	0	0.121327	0	0	0	0.104043	0	0.0324525	0.289334	0.11689	0.311754	1.23158	1.21742	0.604576	24.1456	34.2182	18.4908	0.2699	0	0.0583241	2.51243	1.48745	1.05841	33.62	32.6125	33.6721
JrMYB169	1.57383	3.39237	2.57289	9.95632	9.80129	8.57359	20.1286	24.9814	30.8366	1.16994	1.59157	0.81274	31.2516	28.0041	29.6299	2.6015	2.17365	1.91996	43.6087	22.3768	22.9434	24.431	12.2028	10.5692	5.05123	9.33821	11.6969	2.76076	2.56352	2.88044	2.61697	2.52083	2.13139	1.57065	2.04289	2.05432	2.29504	2.0248	2.53081	7.23358	7.027	5.61261
JrMYB170	0.205134	0.132141	0.161466	4.05032	3.77131	3.44758	0	0	0.0447877	5.3552	5.97988	5.72712	0.0335574	0	0.022539	6.2119	6.09815	7.62587	0.0205641	0	0	0.0799936	0.209385	0.0998046	0	0.123573	0.0399488	0.308773	0.117002	0.129119	0.279804	0.0716372	0.145919	0	0.0932401	0.0560532	0.139793	0.0784844	0.353342	0.0534065	0.0831187	0.0660429
JrMYB171	0	0	0.0250144	0	0	0	0	0	0	0	0	0	0	0	0	0	0	0	0	0	0	0.0578325	0.100919	0.0541164	0	0.0243651	0	0	0	0	0	0	0	0.0562593	0.0252785	0.0729441	0	0.0243177	0	0	0	0
JrMYB172	0	0	0	0	0	0	0.0106807	0	0	0	0	0	0.0137928	0.0152608	0	0	0	0	0.0126784	0	0	0.0164395	0.0143436	0	0	0	0	0	0	0	0	0	0	0	0	0	0	0	0	0	0	0
JrMYB174	20.6043	24.3939	21.5392	6.67597	6.15805	7.26105	17.9193	24.8624	25.5271	6.18821	4.6591	5.71822	54.1148	50.3771	50.5456	8.2179	6.2697	6.3708	16.7256	11.472	11.7395	9.76756	8.11783	9.94548	23.0377	21.4823	23.9101	8.99747	10.4848	11.3836	31.5418	20.1927	26.7389	56.5344	57.2242	54.3185	30.709	27.3715	26.1393	21.553	20.4015	20.9284
JrMYB175	12.5945	14.9886	13.1493	7.37975	7.46398	6.97368	6.25323	8.35698	7.0684	3.80897	2.40308	3.05879	6.06531	6.43536	6.68414	4.99584	4.5093	5.21014	2.01102	6.36046	5.24867	4.74879	5.41967	5.65376	0.212239	0.142907	0.285856	0	0.062016	0	0.038689	0	0.0497206	0.280476	0.203862	0.106958	0.121248	0.267429	0.08513	0	0.0440564	0
JrMYB177	1.13415	1.94641	2.94654	15.9894	15.7089	17.0817	2.25157	1.13987	1.87936	5.76643	5.45708	4.67551	14.0729	15.3685	15.5508	19.412	17.5166	17.6489	0.992715	1.74409	1.95711	7.52521	7.8617	8.59825	6.52591	11.8473	12.2534	5.4578	6.71988	5.86873	0.21684	0.226115	0.185779	14.5794	13.2609	12.8219	4.3605	4.82964	3.59435	0.753615	0.884805	0.706301
JrMYB178	0	0.140669	0	0.0769946	0.417429	0.622484	0	0	0	0.937919	0.388326	0.465398	0.142892	0.158101	0.143961	0.432374	0.515408	0.347559	0.0437823	0	0	0.283853	0.0990656	0.0265613	1.39718	1.43506	1.31833	0.241046	0.394416	0.082471	0.0518018	0.476626	0.199717	2.76131	4.36732	4.63043	0.86583	1.4084	0.911864	1.53503	2.33004	1.82793
JrMYB179	0.143067	0.241918	0.108589	0.0756647	0	0.0382333	6.03509	4.61619	5.25356	0	0	0	14.727	18.2171	16.5526	0	0.0361789	0.0182976	4.11437	7.81567	7.07674	1.56909	3.54127	3.23019	0	0.0528854	0	0	0	0	0	0	0	0.0325634	0	0	0	0	0	0	0	0
JrMYB180	0	0	0	0	0	0	0	0	0	0	0	0	0	0	0	0	0	0	0	0	0	0	0	0	0.0710806	0.0717908	0.223383	0	0	0	0	0	0	0.265225	0.37241	0.0716422	0	0	0	0	0	0
JrMYB181	0.0634962	0.204511	0.0428394	0.089551	0.0214193	0.04525	0.0723919	0	0.0519876	0.409079	0.0967833	0.0676619	0	0	0.0418597	0.166396	0.149865	0.259868	0	0	0	0.0742824	0	0.0231698	0	0	0	0.00955759	0.0543243	0.0239801	0	0	0.0387145	0.240872	0.584436	0.499692	0	0	0	1.47541	2.34126	2.07288
JrMYB182	0.120776	0.222792	0.344459	0	0.0444455	0.0234737	0.208632	0.179235	0.388352	0.331581	0.0502069	0.19656	0.484958	0.703509	0.629734	0.0460368	0.0111062	0.0561701	0.277371	0.571843	0.601995	0.0385344	0.0896577	0.0961556	0.771558	1.00655	1.03918	0.0892451	0.0375747	0.186598	0.0937647	0.034509	0.0200834	1.33951	1.28009	1.04767	0.0122438	0	0.0206317	0.0257269	0	0
JrMYB183	0	0.013379	0	0	0	0	0.10524	0.0706342	0.0408118	0	0	0	1.33186	1.75932	1.68413	0	0	0.0283339	0.812005	1.28551	1.45231	2.08958	3.08103	2.27362	0	0	0.0606708	0	0.0118462	0	0	0	0	5.71057	6.30142	5.93858	0.123523	0.17709	0.0390272	0	0	0
JrMYB184	0.0953815	0.0394983	0.0137896	0.115303	0.234419	0.174787	12.169	10.4544	11.5266	0.0329198	0.0623074	0.104543	9.33519	10.2844	10.4695	0.214246	0.496187	0.738903	7.7081	11.7249	14.0322	6.91821	12.6148	12.5894	1.157	0.496973	0.883641	1.43981	1.48053	1.06522	0.0290908	0	0	17.1073	16.7919	15.897	1.92973	2.09127	2.49641	0	0	0
JrMYB185	0.257784	0.0996338	0.104352	0.0545342	0.10435	0	0	0	0	0	0	0	0.278323	0.0559904	0.050983	0	0.104302	0.052751	0	0	0	0.663462	0	0	10.0638	9.5545	8.76527	1.42016	1.19096	1.10985	0	0	0	15.044	16.4244	16.7872	1.12111	2.13036	1.69539	0	0	0
JrMYB186	0	0	0	0	0	0	0	0	0	0.0179977	0	0	0	0	0	0	0	0	0	0.0168689	0	0	0	0	0	0	0.130567	0	0	0	0	0	0	0	0	0.0146562	0	0	0	0	0	0
JrMYB187	0.0448776	0	0	0	0.0681239	0	0.187605	0	0.110231	0	0	0.0286931	0.0220243	0	0	0	0	0	0.0607344	0.0254056	0.0401178	0.105002	0	0	0.0766504	0.0552974	0.147482	0.0405305	0.0191976	0	0	0	0	0.0306437	0.0573703	0.132439	0	0	0.0421643	0	0	0
JrMYB188	0.128605	0.0994121	0.0954435	0.0272065	0.017353	0	2.52191	4.40871	3.64744	0.0414274	0.147019	0.131561	6.32829	5.37243	5.41761	0	0.0346899	0.0701783	0.425445	1.39784	0.848185	0	0.0525081	0.0375424	0.619221	0.523991	0.608597	0.890465	0.704181	0.709112	9.71052	22.5681	10.7347	3.73897	3.78789	3.17117	1.88348	1.81353	1.97355	15.4387	15.216	16.0583
JrMYB189	25.4225	30.8525	29.5476	20.4204	22.1274	19.4311	68.5859	77.5919	77.4052	12.9967	17.1597	16.4761	56.6336	49.0455	46.89	25.2843	25.6716	25.7895	73.7812	82.8639	87.0263	33.5475	40.0753	32.8641	21.0014	29.6359	26.8033	12.1852	18.8923	18.5797	10.883	14.2148	16.704	20.7362	19.9655	18.6922	23.2215	22.9627	21.7659	13.8756	13.4475	13.2241
JrMYB190	0	0	0	0	0	0	0	0	0	0	0	0	0	0	0.0397667	0	0	0	0	0	0	0	0	0	0	0	0	0	0	0	0	0	0	0	0	0	0	0	0	0	0	0
JrMYB191	0	0	0	0	0	0	0	0	0	0	0	0	0	0	0	0	0	0	0	0	0	0	0	0	0	0	0	0	0	0	0	0	0	0	0	0	0	0	0	0	0	0
JrMYB192	0.0354379	0.0684839	0	0.0562267	0.107589	0.208349	1.05047	1.01237	1.53198	0	0	0	2.62613	2.67473	2.45304	0	0	0	0.767348	1.16358	1.24605	0.207289	0.0361722	0	1.36619	1.13531	1.25777	0	0	0.0401506	0	0	0	2.90376	2.48259	3.05028	0	0	0	0	0	0
JrMYB193	4.08905	3.76196	4.52385	4.84814	4.84689	4.12881	8.1652	8.41739	9.97796	3.44645	2.97897	3.0161	11.3227	11.8903	13.3223	2.25649	2.34418	2.35008	8.78167	8.13985	7.34139	11.0494	7.65369	7.98288	5.5993	5.09683	4.65757	2.20461	2.13252	2.34559	3.69429	5.39	3.82451	5.7202	6.72046	6.7074	3.69841	2.89812	3.27087	16.3991	15.9258	16.8441
JrMYB194	0.0642311	0.620635	0	0	0.0650016	0	14.3042	14.7449	11.801	0	0	0	14.6263	11.1608	10.0991	0	0	0	8.46081	10.6904	8.49795	3.30625	3.40923	3.16412	0.376135	0.316578	0.900624	0.290046	0	0.145546	0	0	0	0.935654	0.722579	0.695029	0.143253	0.379154	0.362086	0	0	0
JrMYB195	0.189979	0.0524481	0.054932	0.0574146	0	0.058023	0	0.0276899	0.05333	0.065569	0	0	0.0266385	0.0589476	0.0268379	0	0	0	0	0	0.0970455	0.158751	0.152363	0.2971	0	0.0802591	0.11892	0	0	0.0307492	0	0.0426502	0	0.0247092	0.0832677	0	0	0	0	0.0635926	0.0989718	0.0314557
JrMYB197	1.18468	0.678342	0.710467	2.69184	2.5754	3.04869	0.300145	0.895325	0.862185	0.106005	0.601911	0	0.516797	2.85902	1.21488	0.413938	0.798889	0.763188	1.90017	0.745174	0.522977	0.821288	0.268718	0.43229	2.39813	3.46013	4.4604	13.4731	12.1251	11.1852	23.7936	31.3734	33.8686	1.47805	1.70517	1.72648	4.94181	7.25213	5.07058	16.6038	18.9876	17.3413
JrMYB198	3.22991	3.09727	3.12013	2.69174	3.31818	2.11867	12.5723	13.4061	18.7759	0.443372	0.391614	0.37547	11.5522	12.6223	11.324	1.4107	1.46031	1.50215	7.59431	12.5223	10.3536	4.26521	3.59655	4.09829	6.63907	6.17477	7.46231	0.883951	0.879249	0.499015	0.339562	0.922869	0.290922	5.01243	3.97887	5.43988	0.491152	0.770345	1.31041	0.745346	1.16001	0.73736
JrMYB200	0.275425	0.120968	0.215386	0	0.0126695	0	0.199826	0.357645	0.270606	0	0	0	0.233473	0.557433	0.51996	0	0.0253272	0	0.858437	0.411063	0.462582	1.15703	0.511151	0.465967	0.610939	0.493635	1.09713	0.0226133	0.0321328	0.0992897	0	0	0	1.34497	0.88344	1.00986	0.139607	0.123169	0.0470496	0	0	0.0290203
JrMYB201	3.85821	4.03028	3.24501	3.07456	3.98364	3.67841	2.69472	2.9523	3.07354	2.40905	3.32287	3.0835	5.60364	4.68544	4.3953	2.51401	3.26981	3.7342	4.30417	3.58616	3.69757	2.74476	2.54118	2.69681	2.95141	2.40271	2.54728	2.2602	2.3307	2.18565	1.90623	1.82304	2.2173	3.38212	3.85247	2.59006	2.34017	2.62886	2.71871	2.10738	1.86964	1.91862
JrMYB202	0.588465	0.668948	0.665598	0.768908	1.12099	0.925068	2.57839	2.01307	2.68678	0.710855	0.395718	0.531167	3.8393	3.49609	3.52572	0.689415	0.735304	0.708349	0.343541	0.940615	1.56784	0.850411	1.09532	0.454724	1.7568	1.09191	0.546037	0.531462	0.236923	0.352971	0.221709	0.29919	0.0633168	0.976974	1.02664	0.987494	0.0772021	0.23839	0.520363	0.405546	1.09402	0.882642
JrMYB203	0	0	0	0	0	0	0	0	0	0	0	0	0	0.0264195	0	0	0	0	0	0	0	0	0	0	0	0	0	0	0	0	0	0	0	0	0	0	0	0	0	0	0	0
JrMYB204	0.0890639	0.290447	0.304202	28.7333	28.0536	29.3115	0.152312	0.363475	0.251578	0.470695	0.432717	0.341665	0.28411	0.145084	0.264218	5.33314	4.83109	5.77517	0.843732	0.277309	0.238852	5.43107	0.261365	0.341243	0.423763	0.164614	0.273179	1.18644	1.14298	1.4001	1.21219	0.559853	0.498913	0.17231	0.352956	0.35045	0.782131	1.32531	0.805411	1.22605	0.987907	1.29033
JrMYB205	0	0	0	0	0	0.0386669	0	0	0	0	0	0	0	0	0	0	0	0	0	0	0.0431144	0	0	0	0	0.0178284	0	0	0.00773684	0.0307371	0	0.0142112	0.0165411	0.0411659	0.0462417	0.0889574	0.0403371	0.0177937	0.0679708	0	0	0.0209622
JrMYB206	3.47371	3.39693	3.7484	3.93994	3.46244	2.7514	2.31419	2.58336	2.96061	2.59102	2.88261	2.72938	5.14511	4.92007	4.60421	2.99415	2.76231	2.64422	2.83198	2.03757	2.86833	2.61943	2.59519	2.60002	3.72731	3.52733	3.48431	3.10888	2.67654	3.46149	2.17796	2.38416	2.9473	2.87682	2.79282	3.20096	3.18527	3.32489	2.94912	1.9613	1.70429	2.57088
JrMYB207	1.1735	0.721569	0.809724	0.253896	0.215922	0.342115	0.324339	0.108843	0.104815	0	0	0	0.680619	1.53509	1.16044	0.0559132	0.0269777	0	0.673753	0.301966	0.508621	3.6817	1.71505	2.04372	0.780902	1.41967	0.701178	0	0	0	0	0	0	1.04411	0.600065	0.577187	0	0.0524781	0	0	0	0
JrMYB208	0.550552	0.372381	0.376088	1.44131	1.03074	0.882779	0	0	0.0270459	0.166264	0.125876	0.140801	0.162114	0	0	0.173131	0.278449	0.168992	0.0496721	0	0	0.418649	0.0280981	0.0602689	1.06124	0.841192	0.989078	0.149167	0.577007	0.233913	0.514241	2.67127	0.390228	0.827052	0.731963	0.731134	0.230228	0.162495	0.387949	0	0	0
JrMYB210	0	0	0.454389	0	0.45438	0	0	0	0	0.542377	1.02656	0	0.661049	0.487606	0.443997	1.41194	2.72501	0.229698	0	0	0	0.525265	0	0	167.617	189.43	183.754	134.424	109.863	139.639	70.9353	96.4896	60.9796	180.272	178.853	162.537	178.996	181.111	165.575	36.0329	36.0219	41.111
JrMYB211	294.821	325.404	306.613	146.908	155.704	149.733	330.773	468.963	463.983	292.037	291.62	278.435	619.63	547.95	526.941	184.118	164.477	184.569	151.118	195.682	208.65	119.476	128.451	110.176	323.042	332.699	330.2	662.912	713.586	641.858	890.665	881.079	954.363	632.511	577.103	615.903	847.285	811.536	830.291	397.153	404.863	409.906
JrMYB212	0.0650442	0	0	0	0	0	0	0	0	0	0	0	0.127685	0	0	0	0	0	0	0	0	0	0	0.356019	0	0	0	0.0587436	0	0.147388	0	0	0	0.118437	0.232822	0	0.0362665	0	0.122223	0	0	0
JrMYB213	13.785	7.08957	9.67542	9.40716	8.55021	7.84315	13.8573	20.8697	18.5681	14.5034	9.65855	11.6567	13.9668	14.4875	12.972	4.1951	4.72292	10.4645	6.21856	6.54512	1.59005	15.3463	23.1485	18.2545	1.51901	5.6984	5.4557	62.8508	47.5555	45.3432	47.2311	50.8382	48.1926	52.0233	65.7142	61.2403	29.2566	33.9051	34.05	23.7042	24.8648	25.7694
JrMYB214	1.28011	0.903139	0.822531	3.22389	3.16669	3.80107	0.370653	0.20731	0.399272	3.68178	2.74095	3.66356	5.24521	5.4725	4.21954	2.72628	3.67905	4.15797	0.311651	0.897222	0.629687	1.56887	2.34365	1.40133	0	0	0.0356134	0.0734037	0.330298	0.115107	0	0.207554	0.0743333	0.0739973	0.207803	0.0799522	0.838368	0.519754	1.0309	0.119027	0.197596	0.376804
JrMYB215	29.5355	35.4857	34.4133	535.623	499.671	474.416	180.478	180.408	163.803	277.681	283.221	283.756	433.704	462.351	421.962	762.999	763.801	735.412	183.378	242.884	257.081	331.434	512.509	522.425	3.9826	4.0224	2.72458	42.4686	36.0751	35.4448	13.0678	11.9091	10.6628	9.73002	15.1029	10.3219	52.0044	49.5131	43.998	5.69127	4.72403	9.00848
JrMYB216	2.14387	1.77559	4.02931	3.23955	1.85965	0.982165	0.465567	1.87485	0.150454	0.739931	0	1.1749	0.300609	0.997816	1.81715	1.92623	0	0.626724	1.10529	0.346761	0	2.86635	2.1883	2.68217	7.92125	6.18899	3.75757	0.691501	0.262028	0.346997	0	1.20324	0.280104	3.48547	6.5776	3.46468	3.07377	0.602629	0.287751	0	0	0
JrMYB217	838.07	904.793	866.821	332.76	314.826	321.332	526.664	561.446	483.009	214.305	150.385	165.98	433.894	484.508	471.344	353.391	354.187	306.969	513.668	692.132	699.908	489.649	633.892	605.171	116.823	86.3858	133.675	541.212	619.593	554.347	1660.23	1945.91	1748.87	294.2	239.262	244.858	748.863	740.593	760.746	800.648	806.865	835.086
JrMYB218	0.77725	1.50204	2.94971	9.45459	10.2255	7.47766	25.8458	33.1079	28.6369	1.40836	1.3328	0.496946	32.995	38.1951	30.1676	1.62947	0.786208	1.78932	46.984	20.4604	28.7189	30.0063	6.5452	8.72127	333.97	326.964	332.569	115.999	106.064	110.517	44.8038	49.6212	34.4763	167.003	204.088	183.309	184.182	155.613	161.204	71.7101	57.6332	71.167
JrMYB219	0.77725	0.375511	1.17988	0	0	0	2.80612	4.36151	2.86369	0.704178	0.444268	0.993891	4.1959	3.79841	3.843	0	0	0.397628	0.701253	0.440008	0.463209	7.95623	9.32195	8.72127	0.379295	0.383086	0.340572	0.17549	0.332489	2.64185	0	0	0.355426	1.76909	0.397446	1.52917	0	0	0.365129	0	0.472403	0
JrMYB220	1.18581	0	0.600026	0.627144	1.20003	0.475343	3.37984	6.6541	7.71849	2.50676	0.338897	0.37908	4.94657	2.41459	3.51783	0.621497	1.64927	1.21327	2.40719	4.36341	1.06004	0	0	0	48.0295	49.6783	67.5468	70.9498	84.3318	75.572	69.1456	61.3785	42.8379	92.8457	75.3402	75.6755	131.076	125.704	134.668	18.5813	19.9999	17.5232
JrMYB221	6.80094	8.8245	3.53965	11.0989	6.68588	12.2551	37.3656	39.2536	47.3463	0.938905	0	0.496946	163.64	170.084	178.123	1.62947	3.34138	1.98814	50.6655	40.2607	28.9505	23.414	9.32195	4.89242	72.6351	72.5947	63.8573	4.56275	4.4886	4.62323	0.622275	0.305361	0	58.2032	64.1875	54.0944	6.28386	14.1466	8.39796	0	1.88961	1.12606
JrMYB222	0.388625	0	0	0	0	0	3.83995	6.34402	9.35471	0	0	0	15.83	21.5243	17.1014	0	0	0	5.2594	3.52006	3.70567	0.909283	1.58671	0.850856	0	0.383086	0	0	0	0	0	0	0	1.946	1.78851	1.52917	0	1.14702	0.912822	0	0	0
JrMYB223	0	0.938776	0	0	0	0	0	0	0.381825	0	0	0	1.71651	0.633068	0.7686	0	0	0	1.05188	0	0	0	0	0.425428	0	0	0	0	0	0	0	0	0	0	0	0.191146	0	0	0	0	0	0
JrMYB224	855.753	814.295	776.953	163.4	184.452	177.802	86.2511	70.379	71.0194	253.739	235.018	265.617	143.614	125.347	148.724	114.063	117.931	99.2081	92.3901	114.402	95.6526	190.495	224.917	237.814	16.4994	23.9428	21.6263	16.1451	17.2894	5.724	4.56335	1.83217	4.62053	22.1137	20.8659	22.9376	21.4518	22.7493	20.4472	2.27651	4.72403	2.25212

## Sheet: Table S7
Table S7 Predicted miRNAs targeting JrR2R3-MYB genes.
miRNA	Target	Expectation	miRNA_start	miRNA_end	Target_start	Target_end	miRNA_aligned_fragment	alignment	Target_aligned_fragment	Inhibition
ath-miR5658	JrMYB56	1	1	21	419	439	AUGAUGAUGAUGAUGAUGAAA	:::::::::::::::::::	CUUCAUCAUCAUCAUCAUCAA	Cleavage
ath-miR5658	JrMYB125	1	1	21	731	751	AUGAUGAUGAUGAUGAUGAAA	: :::::.::.::::::::::	UGUCAUCGUCGUCAUCAUCAU	Cleavage
ath-miR5658	JrMYB109	1	1	21	386	406	AUGAUGAUGAUGAUGAUGAAA	::::::::::::::::::	GAUCAUCAUCAUCAUCAUCAA	Cleavage
ath-miR5658	JrMYB179	1	1	21	514	534	AUGAUGAUGAUGAUGAUGAAA	: :::::::::::::::::	CCUGAUCAUCAUCAUCAUCAU	Cleavage
ath-miR858a	JrMYB138	1	1	21	395	415	UUUCGUUGUCUGUUCGACCUU	:: ::::::::::::::::	CUGGACGAACAGACAACGAAA	Cleavage
ath-miR858a	JrMYB48	1	1	21	377	397	UUUCGUUGUCUGUUCGACCUU	:: ::::::::::::::::	CUGGACGAACAGACAACGAAA	Cleavage
ath-miR319a	JrMYB206	1.5	1	21	958	978	UUGGACUGAAGGGAGCUCCCU	::::::::::::: :::::	UUGGAGCUCCCUUCACUCCAA	Cleavage
ath-miR319a	JrMYB201	1.5	1	21	955	975	UUGGACUGAAGGGAGCUCCCU	::::::::::::: :::::	UUGGAGCUCCCUUCACUCCAA	Cleavage
ath-miR319a	JrMYB75	1.5	1	21	958	978	UUGGACUGAAGGGAGCUCCCU	::::::::::::: :::::	UUGGAGCUCCCUUCACUCCAA	Cleavage
ath-miR319b	JrMYB206	1.5	1	21	958	978	UUGGACUGAAGGGAGCUCCCU	::::::::::::: :::::	UUGGAGCUCCCUUCACUCCAA	Cleavage
ath-miR319b	JrMYB201	1.5	1	21	955	975	UUGGACUGAAGGGAGCUCCCU	::::::::::::: :::::	UUGGAGCUCCCUUCACUCCAA	Cleavage
ath-miR319b	JrMYB75	1.5	1	21	958	978	UUGGACUGAAGGGAGCUCCCU	::::::::::::: :::::	UUGGAGCUCCCUUCACUCCAA	Cleavage
ath-miR319c	JrMYB75	1.5	1	21	958	978	UUGGACUGAAGGGAGCUCCUU	::::::::::::: :::::	UUGGAGCUCCCUUCACUCCAA	Cleavage
ath-miR319c	JrMYB206	1.5	1	21	958	978	UUGGACUGAAGGGAGCUCCUU	::::::::::::: :::::	UUGGAGCUCCCUUCACUCCAA	Cleavage
ath-miR319c	JrMYB201	1.5	1	21	955	975	UUGGACUGAAGGGAGCUCCUU	::::::::::::: :::::	UUGGAGCUCCCUUCACUCCAA	Cleavage
ath-miR5658	JrMYB76	1.5	1	21	560	580	AUGAUGAUGAUGAUGAUGAAA	:::::::::::::::::: :	AUUCAUCAUCAUCAUCAUCUU	Cleavage
ath-miR5658	JrMYB155	1.5	1	21	394	414	AUGAUGAUGAUGAUGAUGAAA	::::::::: :::::::::	GAUCAUCAUCAGCAUCAUCAU	Translation
ath-miR828	JrMYB99	1.5	1	22	376	397	UCUUGCUUAAAUGAGUAUUCCA	:::::: :::::::.:::::::	UGGAAUUCUCAUUUGAGCAAGA	Cleavage
ath-miR828	JrMYB182	1.5	1	22	370	391	UCUUGCUUAAAUGAGUAUUCCA	:::::: :::::::.:::::::	UGGAAUUCUCAUUUGAGCAAGA	Cleavage
ath-miR858a	JrMYB100	1.5	1	21	290	310	UUUCGUUGUCUGUUCGACCUU	::: :::::::::::.::::	CAGGCCGAACAGACAAUGAAA	Cleavage
ath-miR858a	JrMYB160	1.5	1	21	290	310	UUUCGUUGUCUGUUCGACCUU	::: :::::::::::.::::	CAGGGCGAACAGACAAUGAAA	Cleavage
ath-miR858a	JrMYB161	1.5	1	21	305	325	UUUCGUUGUCUGUUCGACCUU	::: :::::::::::.::::	CAGGGCGAACAGACAAUGAAA	Cleavage
ath-miR858a	JrMYB99	1.5	1	21	344	364	UUUCGUUGUCUGUUCGACCUU	.:::::::::::.::.::.:	CGGGUCGAACAGAUAAUGAGA	Cleavage
ath-miR858a	JrMYB31	1.5	1	21	284	304	UUUCGUUGUCUGUUCGACCUU	:::::.::::::::.:::.	CUGGUCGGACAGACAAUGAAG	Cleavage
ath-miR858a	JrMYB109	1.5	1	21	293	313	UUUCGUUGUCUGUUCGACCUU	::::::::.::.::.::::	CUGGUCGAACGGAUAAUGAAA	Cleavage
ath-miR858a	JrMYB22	1.5	1	21	290	310	UUUCGUUGUCUGUUCGACCUU	.:: :::::::::::.::::	CGGGCCGAACAGACAAUGAAA	Cleavage
ath-miR858a	JrMYB26	1.5	1	21	290	310	UUUCGUUGUCUGUUCGACCUU	.:: :::::::::::.::::	CGGGGCGAACAGACAAUGAAA	Cleavage
ath-miR858a	JrMYB129	1.5	1	21	296	316	UUUCGUUGUCUGUUCGACCUU	.:: ::::::::::::::.:	CGGGACGAACAGACAACGAGA	Cleavage
ath-miR858a	JrMYB25	1.5	1	21	290	310	UUUCGUUGUCUGUUCGACCUU	.:: :::::::::::.::::	CGGGCCGAACAGACAAUGAAA	Cleavage
ath-miR858a	JrMYB24	1.5	1	21	290	310	UUUCGUUGUCUGUUCGACCUU	.:: :::::::::::.::::	CGGGCCGAACAGACAAUGAAA	Cleavage
ath-miR858a	JrMYB23	1.5	1	21	290	310	UUUCGUUGUCUGUUCGACCUU	.:: :::::::::::.::::	CGGGCCGAACAGACAAUGAAA	Cleavage
ath-miR858a	JrMYB28	1.5	1	21	290	310	UUUCGUUGUCUGUUCGACCUU	.:: :::::::::::.::::	CGGGACGAACAGACAAUGAAA	Cleavage
ath-miR858a	JrMYB96	1.5	1	21	314	334	UUUCGUUGUCUGUUCGACCUU	:: ::::::::::::::.:	CCGGACGAACAGACAACGAGA	Cleavage
ath-miR858b	JrMYB160	1.5	1	21	289	309	UUCGUUGUCUGUUCGACCUUG	: ::: :::::::::::.:::	CCAGGGCGAACAGACAAUGAA	Cleavage
ath-miR858b	JrMYB161	1.5	1	21	304	324	UUCGUUGUCUGUUCGACCUUG	: ::: :::::::::::.:::	CCAGGGCGAACAGACAAUGAA	Cleavage
ath-miR858b	JrMYB100	1.5	1	21	289	309	UUCGUUGUCUGUUCGACCUUG	: ::: :::::::::::.:::	CCAGGCCGAACAGACAAUGAA	Cleavage
ath-miR159a	JrMYB202	2	1	21	100	120	UUUGGAUUGAAGGGAGCUCUA	:.::::::: :::.:::::::	UGGAGCUCCAUUCGAUCCAAA	Cleavage
ath-miR159b-3p	JrMYB202	2	1	21	100	120	UUUGGAUUGAAGGGAGCUCUU	.::::::: :::.:::::::	UGGAGCUCCAUUCGAUCCAAA	Cleavage
ath-miR159c	JrMYB202	2	1	21	100	120	UUUGGAUUGAAGGGAGCUCCU	:::::::: :::.:::::::	UGGAGCUCCAUUCGAUCCAAA	Cleavage
ath-miR5653	JrMYB46	2	1	24	430	453	UGGGUUGAGUUGAGUUGAGUUGGC	: ::::: ::::::::::.:.:	UACCACUCAUCUCAACUCAAUCUA	Cleavage
ath-miR5658	JrMYB70	2	1	21	503	523	AUGAUGAUGAUGAUGAUGAAA	::::.::::: ::::::::::	UUUCGUCAUCCUCAUCAUCAU	Translation
ath-miR5658	JrMYB133	2	1	21	661	681	AUGAUGAUGAUGAUGAUGAAA	:::::::::::::::::	AGCCAUCAUCAUCAUCAUCAA	Cleavage
ath-miR5658	JrMYB118	2	1	21	874	894	AUGAUGAUGAUGAUGAUGAAA	.:::.:::::::::::::	GGAUAUCGUCAUCAUCAUCAU	Cleavage
ath-miR858a	JrMYB165	2	1	21	290	310	UUUCGUUGUCUGUUCGACCUU	::: :::::::::::.::.:	CAGGACGAACAGACAAUGAGA	Cleavage
ath-miR858a	JrMYB101	2	1	21	293	313	UUUCGUUGUCUGUUCGACCUU	::: :::::::.:::.::::	CAGGCCGAACAGGCAAUGAAA	Cleavage
ath-miR858a	JrMYB163	2	1	21	296	316	UUUCGUUGUCUGUUCGACCUU	:::::.:::::.::.:::.	CUGGUCGGACAGAUAAUGAAG	Cleavage
ath-miR858a	JrMYB33	2	1	21	290	310	UUUCGUUGUCUGUUCGACCUU	.::: ::::::::::.::.:	CGGGUAGAACAGACAAUGAGA	Cleavage
ath-miR858a	JrMYB39	2	1	21	293	313	UUUCGUUGUCUGUUCGACCUU	.::: ::::::::::.::.:	CGGGUAGAACAGACAAUGAGA	Cleavage
ath-miR858a	JrMYB178	2	1	21	323	343	UUUCGUUGUCUGUUCGACCUU	.:: :::::.::::::::.:	CGGGACGAACGGACAACGAGA	Cleavage
ath-miR858a	JrMYB147	2	1	21	290	310	UUUCGUUGUCUGUUCGACCUU	:: ::.::::::::::::.	CUGGGCGGACAGACAACGAAG	Cleavage
ath-miR858a	JrMYB184	2	1	21	293	313	UUUCGUUGUCUGUUCGACCUU	:: :::::.:::::.::::	CCGGACGAACGGACAAUGAAA	Cleavage
ath-miR858a	JrMYB116	2	1	21	290	310	UUUCGUUGUCUGUUCGACCUU	:: :::::.::::::::.:	CCGGACGAACGGACAACGAGA	Cleavage
ath-miR858a	JrMYB16	2	1	21	290	310	UUUCGUUGUCUGUUCGACCUU	::::: ::.:::::.::::	CCGGUCGUACGGACAAUGAAA	Cleavage
ath-miR858b	JrMYB31	2	1	21	283	303	UUCGUUGUCUGUUCGACCUUG	:::::.::::::::.:::	CCUGGUCGGACAGACAAUGAA	Cleavage
ath-miR858b	JrMYB99	2	1	21	343	363	UUCGUUGUCUGUUCGACCUUG	: .:::::::::::.::.::.	CCGGGUCGAACAGAUAAUGAG	Cleavage
ath-miR858b	JrMYB101	2	1	21	292	312	UUCGUUGUCUGUUCGACCUUG	: ::: :::::::.:::.:::	CCAGGCCGAACAGGCAAUGAA	Cleavage
ath-miR858b	JrMYB28	2	1	21	289	309	UUCGUUGUCUGUUCGACCUUG	: .:: :::::::::::.:::	CCGGGACGAACAGACAAUGAA	Cleavage
ath-miR858b	JrMYB138	2	1	21	394	414	UUCGUUGUCUGUUCGACCUUG	:: :::::::::::::::	CCUGGACGAACAGACAACGAA	Cleavage
ath-miR858b	JrMYB48	2	1	21	376	396	UUCGUUGUCUGUUCGACCUUG	:: :::::::::::::::	CCUGGACGAACAGACAACGAA	Cleavage
ath-miR858b	JrMYB129	2	1	21	295	315	UUCGUUGUCUGUUCGACCUUG	: .:: ::::::::::::::.	CCGGGACGAACAGACAACGAG	Cleavage
ath-miR858b	JrMYB25	2	1	21	289	309	UUCGUUGUCUGUUCGACCUUG	: .:: :::::::::::.:::	CCGGGCCGAACAGACAAUGAA	Cleavage
ath-miR858b	JrMYB23	2	1	21	289	309	UUCGUUGUCUGUUCGACCUUG	: .:: :::::::::::.:::	CCGGGCCGAACAGACAAUGAA	Cleavage
ath-miR858b	JrMYB24	2	1	21	289	309	UUCGUUGUCUGUUCGACCUUG	: .:: :::::::::::.:::	CCGGGCCGAACAGACAAUGAA	Cleavage
ath-miR858b	JrMYB26	2	1	21	289	309	UUCGUUGUCUGUUCGACCUUG	: .:: :::::::::::.:::	CCGGGGCGAACAGACAAUGAA	Cleavage
ath-miR858b	JrMYB165	2	1	21	289	309	UUCGUUGUCUGUUCGACCUUG	: ::: :::::::::::.::.	CCAGGACGAACAGACAAUGAG	Cleavage
ath-miR858b	JrMYB22	2	1	21	289	309	UUCGUUGUCUGUUCGACCUUG	: .:: :::::::::::.:::	CCGGGCCGAACAGACAAUGAA	Cleavage
ath-miR156d-3p	JrMYB115	2.5	1	23	647	669	GCUCACUCUCUUUUUGUCAUAAC	::::::..:::::: ::::	UCCUUGACAAGGAGAGAGAGAGC	Cleavage
ath-miR159a	JrMYB206	2.5	1	21	959	979	UUUGGAUUGAAGGGAGCUCUA	:.:::::::::::: :::::	UGGAGCUCCCUUCACUCCAAU	Cleavage
ath-miR159a	JrMYB75	2.5	1	21	959	979	UUUGGAUUGAAGGGAGCUCUA	:.:::::::::::: :::::	UGGAGCUCCCUUCACUCCAAU	Cleavage
ath-miR159a	JrMYB201	2.5	1	21	956	976	UUUGGAUUGAAGGGAGCUCUA	:.:::::::::::: :::::	UGGAGCUCCCUUCACUCCAAU	Cleavage
ath-miR159a	JrMYB48	2.5	1	21	989	1009	UUUGGAUUGAAGGGAGCUCUA	.::::::::::::: ::::	AGGAGCUCCCUUCAAACCAAU	Cleavage
ath-miR159b-3p	JrMYB48	2.5	1	21	989	1009	UUUGGAUUGAAGGGAGCUCUU	:.::::::::::::: ::::	AGGAGCUCCCUUCAAACCAAU	Cleavage
ath-miR159b-3p	JrMYB75	2.5	1	21	959	979	UUUGGAUUGAAGGGAGCUCUU	.:::::::::::: :::::	UGGAGCUCCCUUCACUCCAAU	Cleavage
ath-miR159b-3p	JrMYB201	2.5	1	21	956	976	UUUGGAUUGAAGGGAGCUCUU	.:::::::::::: :::::	UGGAGCUCCCUUCACUCCAAU	Cleavage
ath-miR159b-3p	JrMYB206	2.5	1	21	959	979	UUUGGAUUGAAGGGAGCUCUU	.:::::::::::: :::::	UGGAGCUCCCUUCACUCCAAU	Cleavage
ath-miR159c	JrMYB48	2.5	1	21	989	1009	UUUGGAUUGAAGGGAGCUCCU	::::::::::::::: ::::	AGGAGCUCCCUUCAAACCAAU	Cleavage
ath-miR159c	JrMYB206	2.5	1	21	959	979	UUUGGAUUGAAGGGAGCUCCU	::::::::::::: :::::	UGGAGCUCCCUUCACUCCAAU	Cleavage
ath-miR159c	JrMYB75	2.5	1	21	959	979	UUUGGAUUGAAGGGAGCUCCU	::::::::::::: :::::	UGGAGCUCCCUUCACUCCAAU	Cleavage
ath-miR159c	JrMYB201	2.5	1	21	956	976	UUUGGAUUGAAGGGAGCUCCU	::::::::::::: :::::	UGGAGCUCCCUUCACUCCAAU	Cleavage
ath-miR166a-3p	JrMYB141	2.5	1	21	585	605	UCGGACCAGGCUUCAUUCCCC	::::::.:::::::::. :	CUGGAAUGGAGCCUGGUCUAA	Cleavage
ath-miR166b-3p	JrMYB141	2.5	1	21	585	605	UCGGACCAGGCUUCAUUCCCC	::::::.:::::::::. :	CUGGAAUGGAGCCUGGUCUAA	Cleavage
ath-miR166c	JrMYB141	2.5	1	21	585	605	UCGGACCAGGCUUCAUUCCCC	::::::.:::::::::. :	CUGGAAUGGAGCCUGGUCUAA	Cleavage
ath-miR166d	JrMYB141	2.5	1	21	585	605	UCGGACCAGGCUUCAUUCCCC	::::::.:::::::::. :	CUGGAAUGGAGCCUGGUCUAA	Cleavage
ath-miR166e-3p	JrMYB141	2.5	1	21	585	605	UCGGACCAGGCUUCAUUCCCC	::::::.:::::::::. :	CUGGAAUGGAGCCUGGUCUAA	Cleavage
ath-miR166f	JrMYB141	2.5	1	21	585	605	UCGGACCAGGCUUCAUUCCCC	::::::.:::::::::. :	CUGGAAUGGAGCCUGGUCUAA	Cleavage
ath-miR166g	JrMYB141	2.5	1	21	585	605	UCGGACCAGGCUUCAUUCCCC	::::::.:::::::::. :	CUGGAAUGGAGCCUGGUCUAA	Cleavage
ath-miR5654-3p	JrMYB4	2.5	1	23	278	300	UGGAAGAUGCUUUGGGAUUUAUU	: ::::. :::::::::::::	CAAAAAUUGCAAAGCAUCUUCCU	Cleavage
ath-miR5658	JrMYB120	2.5	1	21	880	900	AUGAUGAUGAUGAUGAUGAAA	::: ::::::::: :::::	CGUCAGCAUCAUCAUGAUCAU	Cleavage
ath-miR5658	JrMYB122	2.5	1	21	880	900	AUGAUGAUGAUGAUGAUGAAA	::: ::::::::: :::::	CGUCAGCAUCAUCAUGAUCAU	Cleavage
ath-miR5658	JrMYB119	2.5	1	21	880	900	AUGAUGAUGAUGAUGAUGAAA	::: ::::::::: :::::	CGUCAGCAUCAUCAUGAUCAU	Cleavage
ath-miR828	JrMYB83	2.5	1	22	322	343	UCUUGCUUAAAUGAGUAUUCCA	:::::: :::.:::.::.::::	UGGAAUUCUCGUUUGAGUAAGA	Cleavage
ath-miR828	JrMYB82	2.5	1	22	322	343	UCUUGCUUAAAUGAGUAUUCCA	:::::: :::.:::.::.::::	UGGAAUUCUCGUUUGAGUAAGA	Cleavage
ath-miR828	JrMYB27	2.5	1	22	322	343	UCUUGCUUAAAUGAGUAUUCCA	::::: :: ::::::::::.::	UGGAACACACAUUUAAGCAGGA	Cleavage
ath-miR851-3p	JrMYB159	2.5	1	21	775	795	UGGGUGGCAAACAAAGACGAC	: .:::::::::::::::	GAAGAUUUUGUUUGCCACCCA	Cleavage
ath-miR851-3p	JrMYB49	2.5	1	21	775	795	UGGGUGGCAAACAAAGACGAC	: .:::::::::::::::	GAAGAUUUUGUUUGCCACCCA	Cleavage
ath-miR858a	JrMYB98	2.5	1	21	290	310	UUUCGUUGUCUGUUCGACCUU	::: ::::: ::::::::::	CAGGACGAACUGACAACGAAA	Translation
ath-miR858a	JrMYB70	2.5	1	21	320	340	UUUCGUUGUCUGUUCGACCUU	::: ::.::.:::::.::::	CAGGACGGACGGACAAUGAAA	Cleavage
ath-miR858a	JrMYB95	2.5	1	21	302	322	UUUCGUUGUCUGUUCGACCUU	.:: ::::::::.::.::.:	CGGGACGAACAGAUAAUGAGA	Cleavage
ath-miR858a	JrMYB182	2.5	1	21	338	358	UUUCGUUGUCUGUUCGACCUU	.:: ::::::::.::.::.:	CGGGACGAACAGAUAAUGAGA	Cleavage
ath-miR858a	JrMYB201	2.5	1	21	365	385	UUUCGUUGUCUGUUCGACCUU	::::: :::::.::.::.:	CUGGUCGUACAGAUAAUGAGA	Cleavage
ath-miR858a	JrMYB157	2.5	1	21	290	310	UUUCGUUGUCUGUUCGACCUU	:: ::.::.:::::.::::	CUGGACGGACGGACAAUGAAA	Cleavage
ath-miR858a	JrMYB75	2.5	1	21	365	385	UUUCGUUGUCUGUUCGACCUU	::::: :::::.::.::.:	CUGGUCGUACAGAUAAUGAGA	Cleavage
ath-miR858a	JrMYB213	2.5	1	21	311	331	UUUCGUUGUCUGUUCGACCUU	.:: ::::::::::.::::	CGGGAAGAACAGACAAUGAAA	Cleavage
ath-miR858a	JrMYB12	2.5	1	21	290	310	UUUCGUUGUCUGUUCGACCUU	:: :::::::::::::.:	CCGGGAGAACAGACAACGAGA	Cleavage
ath-miR858a	JrMYB218	2.5	1	21	308	328	UUUCGUUGUCUGUUCGACCUU	:: ::::::::::.::::	CCGGAAGAACAGACAAUGAAA	Cleavage
ath-miR858a	JrMYB167	2.5	1	21	290	310	UUUCGUUGUCUGUUCGACCUU	:: ::::.::::::::::	CUGGAAGAACGGACAACGAAA	Cleavage
ath-miR858a	JrMYB115	2.5	1	21	290	310	UUUCGUUGUCUGUUCGACCUU	:: :::::::.:::::::	CUGGAAGAACAGAUAACGAAA	Cleavage
ath-miR858a	JrMYB183	2.5	1	21	293	313	UUUCGUUGUCUGUUCGACCUU	:: ::::::::::.::::	CUGGAAGAACAGACAAUGAAA	Cleavage
ath-miR858a	JrMYB154	2.5	1	21	290	310	UUUCGUUGUCUGUUCGACCUU	:: :::::::::::::.:	CUGGAAGAACAGACAACGAGA	Cleavage
ath-miR858a	JrMYB6	2.5	1	21	290	310	UUUCGUUGUCUGUUCGACCUU	:: :: ::::::::.::::	CUGGCCGCACAGACAAUGAAA	Cleavage
ath-miR858a	JrMYB145	2.5	1	21	290	310	UUUCGUUGUCUGUUCGACCUU	:: :: ::::::::.::::	CCGGCCGCACAGACAAUGAAA	Cleavage
ath-miR858b	JrMYB109	2.5	1	21	292	312	UUCGUUGUCUGUUCGACCUUG	::::::::.::.::.:::	CCUGGUCGAACGGAUAAUGAA	Cleavage
ath-miR858b	JrMYB163	2.5	1	21	295	315	UUCGUUGUCUGUUCGACCUUG	:::::.:::::.::.:::	CCUGGUCGGACAGAUAAUGAA	Cleavage
ath-miR858b	JrMYB70	2.5	1	21	319	339	UUCGUUGUCUGUUCGACCUUG	: ::: ::.::.:::::.:::	CCAGGACGGACGGACAAUGAA	Cleavage
ath-miR858b	JrMYB7	2.5	1	21	286	306	UUCGUUGUCUGUUCGACCUUG	: ::: ::.::::::::.::.	CCAGGACGGACAGACAAUGAG	Cleavage
ath-miR858b	JrMYB39	2.5	1	21	292	312	UUCGUUGUCUGUUCGACCUUG	: .::: ::::::::::.::.	CCGGGUAGAACAGACAAUGAG	Cleavage
ath-miR858b	JrMYB33	2.5	1	21	289	309	UUCGUUGUCUGUUCGACCUUG	: .::: ::::::::::.::.	CCGGGUAGAACAGACAAUGAG	Cleavage
ath-miR858b	JrMYB147	2.5	1	21	289	309	UUCGUUGUCUGUUCGACCUUG	:: ::.::::::::::::	CCUGGGCGGACAGACAACGAA	Cleavage
ath-miR858b	JrMYB178	2.5	1	21	322	342	UUCGUUGUCUGUUCGACCUUG	: .:: :::::.::::::::.	CCGGGACGAACGGACAACGAG	Cleavage
ath-miR858b	JrMYB96	2.5	1	21	313	333	UUCGUUGUCUGUUCGACCUUG	:: ::::::::::::::.	CCCGGACGAACAGACAACGAG	Cleavage
ath-miR858b	JrMYB98	2.5	1	21	289	309	UUCGUUGUCUGUUCGACCUUG	: ::: ::::: :::::::::	CCAGGACGAACUGACAACGAA	Translation
ath-miR858b	JrMYB68	2.5	1	21	286	306	UUCGUUGUCUGUUCGACCUUG	: ::: ::::::::::.:::	CCAGGCAGAACAGACAAUGAA	Cleavage
ath-miR159a	JrMYB71	3	1	21	103	123	UUUGGAUUGAAGGGAGCUCUA	:.::::::: :::.::::::	UGGAGCUCCAUUCGAUCCAAU	Cleavage
ath-miR159b-3p	JrMYB71	3	1	21	103	123	UUUGGAUUGAAGGGAGCUCUU	.::::::: :::.::::::	UGGAGCUCCAUUCGAUCCAAU	Cleavage
ath-miR159c	JrMYB71	3	1	21	103	123	UUUGGAUUGAAGGGAGCUCCU	:::::::: :::.::::::	UGGAGCUCCAUUCGAUCCAAU	Cleavage
ath-miR319a	JrMYB48	3	1	21	988	1008	UUGGACUGAAGGGAGCUCCCU	::::::::::::: ::::	CAGGAGCUCCCUUCAAACCAA	Cleavage
ath-miR319b	JrMYB48	3	1	21	988	1008	UUGGACUGAAGGGAGCUCCCU	::::::::::::: ::::	CAGGAGCUCCCUUCAAACCAA	Cleavage
ath-miR319c	JrMYB48	3	1	21	988	1008	UUGGACUGAAGGGAGCUCCUU	:::::::::::::: ::::	CAGGAGCUCCCUUCAAACCAA	Cleavage
ath-miR395b	JrMYB206	3	1	21	699	719	CUGAAGUGUUUGGGGGGACUC	:::::::::::.:::: :	GCAUCCCCCCAAACGCUUCCG	Cleavage
ath-miR395c	JrMYB206	3	1	21	699	719	CUGAAGUGUUUGGGGGGACUC	:::::::::::.:::: :	GCAUCCCCCCAAACGCUUCCG	Cleavage
ath-miR395f	JrMYB206	3	1	21	699	719	CUGAAGUGUUUGGGGGGACUC	:::::::::::.:::: :	GCAUCCCCCCAAACGCUUCCG	Cleavage
ath-miR5640	JrMYB111	3	1	21	623	643	UGAGAGAAGGAAUUAGAUUCA	:::::. :::::::::: :::	UGAAUUCAAUUCCUUCUAUCA	Cleavage
ath-miR5654-3p	JrMYB161	3	1	23	645	667	UGGAAGAUGCUUUGGGAUUUAUU	:::. :::.::::::::..	UGAUAAUUGCAAGGCAUCUUCUG	Cleavage
ath-miR828	JrMYB35	3	1	22	322	343	UCUUGCUUAAAUGAGUAUUCCA	::::: ::::::::.::::: :	UGGAACACUCAUUUGAGCAAAA	Cleavage
ath-miR828	JrMYB130	3	1	22	328	349	UCUUGCUUAAAUGAGUAUUCCA	:::::: :::::::.: :::::	UGGAAUUCUCAUUUGAACAAGA	Cleavage
ath-miR828	JrMYB131	3	1	22	328	349	UCUUGCUUAAAUGAGUAUUCCA	::::: ::::.:::::: ::::	UGGAACACUCGUUUAAGGAAGA	Cleavage
ath-miR828	JrMYB31	3	1	22	316	337	UCUUGCUUAAAUGAGUAUUCCA	:::::::: :::::.: :::::	UGGAAUACCCAUUUGAACAAGA	Cleavage
ath-miR828	JrMYB163	3	1	22	328	349	UCUUGCUUAAAUGAGUAUUCCA	:::::::: :::::.: :::::	UGGAAUACCCAUUUGAACAAGA	Cleavage
ath-miR828	JrMYB126	3	1	22	307	328	UCUUGCUUAAAUGAGUAUUCCA	::::: ::::::::.::::: :	UGGAACACUCAUUUGAGCAAAA	Cleavage
ath-miR828	JrMYB129	3	1	22	328	349	UCUUGCUUAAAUGAGUAUUCCA	:::::: :::::::.::::: :	UGGAAUUCUCAUUUGAGCAAAA	Cleavage
ath-miR828	JrMYB39	3	1	22	325	346	UCUUGCUUAAAUGAGUAUUCCA	:::::: :::::::.::::: :	UGGAAUUCUCAUUUGAGCAAAA	Cleavage
ath-miR829-5p	JrMYB70	3	1	21	852	872	ACUUUGAAGCUUUGAUUUGAA	: ::::.:::::.:::::	UGAACAUCAGAGCUUUAAAGU	Cleavage
ath-miR831-3p	JrMYB208	3	1	22	656	677	UGAUCUCUUCGUACUCUUCUUG	::::::: : ::::::::::	UCAGAAGAGAAGGAAGAGAUCA	Translation
ath-miR832-3p	JrMYB40	3	1	21	345	365	UUGAUUCCCAAUCCAAGCAAG	:::::: :: ::::::::.:	GUUGCUUCGAAUGGGAAUCGA	Translation
ath-miR833b	JrMYB64	3	1	21	494	514	UGUUUGUUGACAUCGGUCUAG	:: ::.:::::::::::: :	GUAUACUGAUGUCAACAAAAA	Cleavage
ath-miR834	JrMYB72	3	1	21	1364	1384	UGGUAGCAGUAGCGGUGGUAA	:::: .:::::::: ::::	CCACCAGUGCUACUGCAACCA	Cleavage
ath-miR837-5p	JrMYB152	3	1	21	57	77	AUCAGUUUCUUGUUCGUUUCA	::::. :.::::::::.::.:	UGAAGAGGACAAGAAAUUGGU	Cleavage
ath-miR838	JrMYB146	3	1	21	230	250	UUUUCUUCUACUUCUUGCACA	:::: ::::.::::::.:	ACGGCAACAAGUGGAAGAAGA	Cleavage
ath-miR858a	JrMYB82	3	1	21	290	310	UUUCGUUGUCUGUUCGACCUU	.:::::::: ::.::.::.:	CGGGUCGAACUGAUAAUGAGA	Translation
ath-miR858a	JrMYB179	3	1	21	290	310	UUUCGUUGUCUGUUCGACCUU	::: ::.:::::.::.::.:	CAGGACGGACAGAUAAUGAGA	Cleavage
ath-miR858a	JrMYB83	3	1	21	290	310	UUUCGUUGUCUGUUCGACCUU	.:::::::: ::.::.::.:	CGGGUCGAACUGAUAAUGAGA	Translation
ath-miR858a	JrMYB7	3	1	21	287	307	UUUCGUUGUCUGUUCGACCUU	::: ::.::::::::.::..	CAGGACGGACAGACAAUGAGG	Cleavage
ath-miR858a	JrMYB111	3	1	21	290	310	UUUCGUUGUCUGUUCGACCUU	::: ::.:: ::::::::::	CAGGCCGGACCGACAACGAAA	Translation
ath-miR858a	JrMYB181	3	1	21	290	310	UUUCGUUGUCUGUUCGACCUU	::: ::::: :::::.::::	CAGGACGAACCGACAAUGAAA	Translation
ath-miR858a	JrMYB76	3	1	21	377	397	UUUCGUUGUCUGUUCGACCUU	::: ::::: :::::.::::	CAGGACGAACUGACAAUGAAA	Translation
ath-miR858a	JrMYB68	3	1	21	287	307	UUUCGUUGUCUGUUCGACCUU	::: ::::::::::.:::.	CAGGCAGAACAGACAAUGAAG	Cleavage
ath-miR858a	JrMYB20	3	1	21	293	313	UUUCGUUGUCUGUUCGACCUU	::: :::::::.::.::::	CAGGAAGAACAGAUAAUGAAA	Cleavage
ath-miR858a	JrMYB162	3	1	21	293	313	UUUCGUUGUCUGUUCGACCUU	.::: ::::::::::.:: :	CGGGUAGAACAGACAAUGAUA	Cleavage
ath-miR858a	JrMYB180	3	1	21	299	319	UUUCGUUGUCUGUUCGACCUU	::: ::::::::::.::.:	CAGGAAGAACAGACAAUGAGA	Cleavage
ath-miR858a	JrMYB195	3	1	21	281	301	UUUCGUUGUCUGUUCGACCUU	::: :.:::::.:::::::	CAGGGAGGACAGAUAACGAAA	Cleavage
ath-miR858a	JrMYB27	3	1	21	290	310	UUUCGUUGUCUGUUCGACCUU	:: ::::: :::::.::::	CUGGGCGAACUGACAAUGAAA	Translation
ath-miR858a	JrMYB214	3	1	21	287	307	UUUCGUUGUCUGUUCGACCUU	:: ::.::.::::::::..	CUGGACGGACGGACAACGAGG	Cleavage
ath-miR858a	JrMYB189	3	1	21	290	310	UUUCGUUGUCUGUUCGACCUU	:: :::::.::.::.::.:	CUGGGCGAACGGAUAAUGAGA	Cleavage
ath-miR858a	JrMYB77	3	1	21	347	367	UUUCGUUGUCUGUUCGACCUU	.:: :: ::::::::.::.:	CGGGACGUACAGACAAUGAGA	Cleavage
ath-miR858a	JrMYB136	3	1	21	293	313	UUUCGUUGUCUGUUCGACCUU	.:: :::::::.:::::.:	CGGGAAGAACAGAUAACGAGA	Cleavage
ath-miR858a	JrMYB198	3	1	21	287	307	UUUCGUUGUCUGUUCGACCUU	.:: :: ::::::::.:::.	CGGGACGUACAGACAAUGAAG	Cleavage
ath-miR858a	JrMYB87	3	1	21	293	313	UUUCGUUGUCUGUUCGACCUU	.:: :: ::::::::.:::.	CGGGGCGUACAGACAAUGAAG	Cleavage
ath-miR858a	JrMYB215	3	1	21	287	307	UUUCGUUGUCUGUUCGACCUU	.:: :: ::::::::.:::.	CGGGCCGUACAGACAAUGAAG	Cleavage
ath-miR858a	JrMYB197	3	1	21	308	328	UUUCGUUGUCUGUUCGACCUU	:: ::::.:::::.::::	CUGGAAGAACGGACAAUGAAA	Cleavage
ath-miR858a	JrMYB15	3	1	21	290	310	UUUCGUUGUCUGUUCGACCUU	:: ::::::::::.::.:	CCGGAAGAACAGACAAUGAGA	Cleavage
ath-miR858a	JrMYB133	3	1	21	290	310	UUUCGUUGUCUGUUCGACCUU	:: ::::::::::.::.:	CUGGAAGAACAGACAAUGAGA	Cleavage
ath-miR858a	JrMYB168	3	1	21	326	346	UUUCGUUGUCUGUUCGACCUU	:: ::::::::::.::.:	CUGGAAGAACAGACAAUGAGA	Cleavage
ath-miR858a	JrMYB204	3	1	21	299	319	UUUCGUUGUCUGUUCGACCUU	:: :: :::::.:::::.:	CUGGGCGUACAGAUAACGAGA	Cleavage
ath-miR858a	JrMYB79	3	1	21	293	313	UUUCGUUGUCUGUUCGACCUU	:: :::::::::::::..	CUGGAAGAACAGACAACGAGG	Cleavage
ath-miR858a	JrMYB153	3	1	21	308	328	UUUCGUUGUCUGUUCGACCUU	:: :::::::.:::::.:	CUGGAAGAACAGAUAACGAGA	Cleavage
ath-miR858a	JrMYB63	3	1	21	290	310	UUUCGUUGUCUGUUCGACCUU	:: :.:::::::::::.:	CUGGAAGGACAGACAACGAGA	Cleavage
ath-miR858a	JrMYB114	3	1	21	326	346	UUUCGUUGUCUGUUCGACCUU	:: ::::::::::.::.:	CUGGAAGAACAGACAAUGAGA	Cleavage
ath-miR858b	JrMYB162	3	1	21	292	312	UUCGUUGUCUGUUCGACCUUG	: .::: ::::::::::.::	CCGGGUAGAACAGACAAUGAU	Cleavage
ath-miR858b	JrMYB181	3	1	21	289	309	UUCGUUGUCUGUUCGACCUUG	: ::: ::::: :::::.:::	CCAGGACGAACCGACAAUGAA	Translation
ath-miR858b	JrMYB182	3	1	21	337	357	UUCGUUGUCUGUUCGACCUUG	: .:: ::::::::.::.::.	CCGGGACGAACAGAUAAUGAG	Cleavage
ath-miR858b	JrMYB95	3	1	21	301	321	UUCGUUGUCUGUUCGACCUUG	: .:: ::::::::.::.::.	CCGGGACGAACAGAUAAUGAG	Cleavage
ath-miR858b	JrMYB116	3	1	21	289	309	UUCGUUGUCUGUUCGACCUUG	:: :::::.::::::::.	CCCGGACGAACGGACAACGAG	Cleavage
ath-miR858b	JrMYB111	3	1	21	289	309	UUCGUUGUCUGUUCGACCUUG	: ::: ::.:: :::::::::	CCAGGCCGGACCGACAACGAA	Translation
ath-miR858b	JrMYB184	3	1	21	292	312	UUCGUUGUCUGUUCGACCUUG	:: :::::.:::::.:::	CCCGGACGAACGGACAAUGAA	Cleavage
ath-miR858b	JrMYB76	3	1	21	376	396	UUCGUUGUCUGUUCGACCUUG	: ::: ::::: :::::.:::	CCAGGACGAACUGACAAUGAA	Translation
ath-miR858b	JrMYB179	3	1	21	289	309	UUCGUUGUCUGUUCGACCUUG	: ::: ::.:::::.::.::.	CCAGGACGGACAGAUAAUGAG	Cleavage
ath-miR858b	JrMYB20	3	1	21	292	312	UUCGUUGUCUGUUCGACCUUG	: ::: :::::::.::.:::	CCAGGAAGAACAGAUAAUGAA	Cleavage
ath-miR858b	JrMYB180	3	1	21	298	318	UUCGUUGUCUGUUCGACCUUG	: ::: ::::::::::.::.	CCAGGAAGAACAGACAAUGAG	Cleavage
ath-miR858b	JrMYB185	3	1	21	289	309	UUCGUUGUCUGUUCGACCUUG	: ::: :::::::.:::::.	CCAGGAAGAACAGAUAACGAG	Cleavage
ath-miR858b	JrMYB213	3	1	21	310	330	UUCGUUGUCUGUUCGACCUUG	: .:: ::::::::::.:::	CCGGGAAGAACAGACAAUGAA	Cleavage
ath-miR858b	JrMYB102	3	1	21	289	309	UUCGUUGUCUGUUCGACCUUG	: ::: ::::::::::.::.	CCAGGAAGAACAGACAAUGAG	Cleavage
ath-miR858b	JrMYB195	3	1	21	280	300	UUCGUUGUCUGUUCGACCUUG	: ::: :.:::::.::::::	CCAGGGAGGACAGAUAACGAA	Cleavage
ath-miR869.2	JrMYB178	3	1	21	823	843	UCUGGUGUUGAGAUAGUUGAC	: .::.:::.::::.::..::	GGUAAUUAUUUCAAUACUGGA	Cleavage
ath-miR156d-3p	JrMYB150	3.5	1	23	353	375	GCUCACUCUCUUUUUGUCAUAAC	::::: .:::: .::::::	UACUUGACAUGAAGAAGGUGAGC	Cleavage
ath-miR159a	JrMYB138	3.5	1	21	983	1003	UUUGGAUUGAAGGGAGCUCUA	.:: :::::::::: ::::	AGGAACUCCCUUCAAACCAAU	Cleavage
ath-miR159b-3p	JrMYB138	3.5	1	21	983	1003	UUUGGAUUGAAGGGAGCUCUU	:.:: :::::::::: ::::	AGGAACUCCCUUCAAACCAAU	Cleavage
ath-miR159b-5p	JrMYB169	3.5	1	21	233	253	GAGCUCCUUGAAGUUCAAUGG	::::::::::: : ::.::	UAAUUGAACUUCAUGCAGUUC	Cleavage
ath-miR159c	JrMYB138	3.5	1	21	983	1003	UUUGGAUUGAAGGGAGCUCCU	:::: :::::::::: ::::	AGGAACUCCCUUCAAACCAAU	Cleavage
ath-miR162a-3p	JrMYB178	3.5	1	21	438	458	UCGAUAAACCUCUGCAUCCAG	.::::::: :::::: .::::	UUGGAUGCCGAGGUUGGUCGA	Cleavage
ath-miR162b-3p	JrMYB178	3.5	1	21	438	458	UCGAUAAACCUCUGCAUCCAG	.::::::: :::::: .::::	UUGGAUGCCGAGGUUGGUCGA	Cleavage
ath-miR164c-3p	JrMYB156	3.5	1	21	983	1003	CACGUGUUCUACUACUCCAAC	:::::.::. ::::::::	AAGGGAGUGGUGCAACACGUG	Cleavage
ath-miR165a-3p	JrMYB141	3.5	1	21	585	605	UCGGACCAGGCUUCAUCCCCC	:: :::.:::::::::. :	CUGGAAUGGAGCCUGGUCUAA	Cleavage
ath-miR165b	JrMYB141	3.5	1	21	585	605	UCGGACCAGGCUUCAUCCCCC	:: :::.:::::::::. :	CUGGAAUGGAGCCUGGUCUAA	Cleavage
ath-miR170-3p	JrMYB89	3.5	1	21	126	146	UGAUUGAGCCGUGUCAAUAUC	: ::::: :.::.:::::::	UAGAUUGAGAUGGUUCAAUCA	Cleavage
ath-miR170-3p	JrMYB216	3.5	1	21	126	146	UGAUUGAGCCGUGUCAAUAUC	: ::::: :.::.:::::::	UAGAUUGAGAUGGUUCAAUCA	Cleavage
ath-miR2933a	JrMYB100	3.5	1	22	699	720	GAAAUCGGAGAGGAAAUUCGCC	::::::::.:: :::::.	UGAAAAUUUCCUUUCAGAUUUU	Cleavage
ath-miR2933b	JrMYB100	3.5	1	22	699	720	GAAAUCGGAGAGGAAAUUCGCC	::::::::.:: :::::.	UGAAAAUUUCCUUUCAGAUUUU	Cleavage
ath-miR2934-3p	JrMYB218	3.5	1	21	689	709	CAUCCAAGGUGUUUGUAGAAA	: .::.:.::::::::::	ACCCGGCAGAUACCUUGGAUG	Cleavage
ath-miR2937	JrMYB133	3.5	1	21	717	737	AUAAGAGCUGUUGAAGGAGUC	::::: :.::.:::.:::	UCCUCCUCCGACGGCUUUUAC	Cleavage
ath-miR319a	JrMYB71	3.5	1	21	102	122	UUGGACUGAAGGGAGCUCCCU	:::::::: :::. :::::	CUGGAGCUCCAUUCGAUCCAA	Translation
ath-miR319a	JrMYB202	3.5	1	21	99	119	UUGGACUGAAGGGAGCUCCCU	:::::::: :::. :::::	CUGGAGCUCCAUUCGAUCCAA	Translation
ath-miR319b	JrMYB202	3.5	1	21	99	119	UUGGACUGAAGGGAGCUCCCU	:::::::: :::. :::::	CUGGAGCUCCAUUCGAUCCAA	Translation
ath-miR319b	JrMYB71	3.5	1	21	102	122	UUGGACUGAAGGGAGCUCCCU	:::::::: :::. :::::	CUGGAGCUCCAUUCGAUCCAA	Translation
ath-miR319c	JrMYB71	3.5	1	21	102	122	UUGGACUGAAGGGAGCUCCUU	:::::::: :::. :::::	CUGGAGCUCCAUUCGAUCCAA	Translation
ath-miR319c	JrMYB202	3.5	1	21	99	119	UUGGACUGAAGGGAGCUCCUU	:::::::: :::. :::::	CUGGAGCUCCAUUCGAUCCAA	Translation
ath-miR395b	JrMYB46	3.5	1	21	613	633	CUGAAGUGUUUGGGGGGACUC	:::::.::::: :: :::::	CAGUCCUCCCAACCAAUUCAG	Cleavage
ath-miR395c	JrMYB46	3.5	1	21	613	633	CUGAAGUGUUUGGGGGGACUC	:::::.::::: :: :::::	CAGUCCUCCCAACCAAUUCAG	Cleavage
ath-miR395f	JrMYB46	3.5	1	21	613	633	CUGAAGUGUUUGGGGGGACUC	:::::.::::: :: :::::	CAGUCCUCCCAACCAAUUCAG	Cleavage
ath-miR414	JrMYB194	3.5	1	21	465	485	UCAUCUUCAUCAUCAUCGUCA	: ::::::.:::::: ::::	UCACGAUGGUGAUGAUCAUGA	Cleavage
ath-miR5014b	JrMYB131	3.5	1	21	163	183	AUUUGUACACCUAGAUCUGUA	:.:::::. ::::: ::::::	UGCAGAUUAAGGUGGACAAAU	Cleavage
ath-miR5016	JrMYB187	3.5	1	21	181	201	UUCUUGUGGAUUCCUUGGAAA	:.: :::.:::::::::.	GGUUCUUGGAGUCCACAAGAG	Cleavage
ath-miR5638b	JrMYB171	3.5	1	21	850	870	ACAGUGGUCAUCUGGUGGGCU	: :::::: :::::.:::: :	AACCCACCUGAUGAUCACUCU	Cleavage
ath-miR5640	JrMYB151	3.5	1	21	431	451	UGAGAGAAGGAAUUAGAUUCA	::: : :::::::::::: :	AGAAACAAAUUCCUUCUCUAA	Cleavage
ath-miR5658	JrMYB109	3.5	1	21	556	576	AUGAUGAUGAUGAUGAUGAAA	::: ::::::::::: ::	CCUCACCAUCAUCAUCAGCAG	Cleavage
ath-miR5658	JrMYB207	3.5	1	21	494	514	AUGAUGAUGAUGAUGAUGAAA	:::::::::. ::::::: :	AUUCAUCAUCGGCAUCAUCUU	Translation
ath-miR5658	JrMYB121	3.5	1	21	883	903	AUGAUGAUGAUGAUGAUGAAA	:::::: .: :::::::::	CGUCAUCAGUACCAUCAUCAU	Translation
ath-miR5658	JrMYB94	3.5	1	21	754	774	AUGAUGAUGAUGAUGAUGAAA	::::::::::::: .:: :	GAUCAUCAUCAUCAUGGUCUU	Cleavage
ath-miR5658	JrMYB177	3.5	1	21	799	819	AUGAUGAUGAUGAUGAUGAAA	::: ::::: ::::::::	GAUCAAGAUCAUGAUCAUCAU	Cleavage
ath-miR8166	JrMYB162	3.5	1	22	226	247	AGAGAGUGUAGAAAGUUUCUCA	:::.: :::.::::::::	GACAAAAUUAUCUGCACUCUCU	Cleavage
ath-miR8182	JrMYB5	3.5	1	22	607	628	UUGUGUUGCGUUUCUGUUGAUU	:::: :::::: ::.::.::	GUUCAAAAGAAACCCAGCAUAA	Cleavage
ath-miR831-3p	JrMYB112	3.5	1	22	405	426	UGAUCUCUUCGUACUCUUCUUG	::.::: :.::::::::::	GCAGGAGAUGAUGAAGAGAUCA	Cleavage
ath-miR833b	JrMYB180	3.5	1	21	445	465	UGUUUGUUGACAUCGGUCUAG	: : : : :::::::::::.:	CAACAACAAUGUCAACAAAUA	Cleavage
ath-miR842	JrMYB63	3.5	1	21	846	866	UCAUGGUCAGAUCCGUCAUCC	:: :.::.::::::::: :	UUAUCAUGGGUCUGACCAUCA	Cleavage
ath-miR853	JrMYB81	3.5	1	22	615	636	UCCCCUCUUUAGCUUGGAGAAG	::::: :::.:::::: :.	GAACUCCACGCUGAAGAGGCGG	Cleavage
ath-miR858a	JrMYB42	3.5	1	21	290	310	UUUCGUUGUCUGUUCGACCUU	::: ::::: :::::.::.:	CAGGCCGAACUGACAAUGAGA	Translation
ath-miR858a	JrMYB132	3.5	1	21	290	310	UUUCGUUGUCUGUUCGACCUU	::: ::::: :::::.::.:	CAGGCCGAACUGACAAUGAGA	Translation
ath-miR858a	JrMYB139	3.5	1	21	290	310	UUUCGUUGUCUGUUCGACCUU	::::: :::::::::::	CUGGUCGCACAGACAACGAUG	Cleavage
ath-miR858a	JrMYB130	3.5	1	21	296	316	UUUCGUUGUCUGUUCGACCUU	.:: ::::: :::::.::.:	CGGGACGAACCGACAAUGAGA	Translation
ath-miR858a	JrMYB207	3.5	1	21	311	331	UUUCGUUGUCUGUUCGACCUU	::: :::: ::::::::::	CAGGGAGAACUGACAACGAAA	Translation
ath-miR858a	JrMYB73	3.5	1	21	278	298	UUUCGUUGUCUGUUCGACCUU	::: :: :::::.::.::.:	CAGGGCGUACAGAUAAUGAGA	Cleavage
ath-miR858a	JrMYB185	3.5	1	21	290	310	UUUCGUUGUCUGUUCGACCUU	::: :::::::.:::::..	CAGGAAGAACAGAUAACGAGG	Cleavage
ath-miR858a	JrMYB219	3.5	1	21	293	313	UUUCGUUGUCUGUUCGACCUU	::: :.:::::.:::::.:	CAGGGAGGACAGAUAACGAGA	Cleavage
ath-miR858a	JrMYB224	3.5	1	21	290	310	UUUCGUUGUCUGUUCGACCUU	::: :::::::.::.::.:	CAGGGAGAACAGAUAAUGAGA	Cleavage
ath-miR858a	JrMYB217	3.5	1	21	287	307	UUUCGUUGUCUGUUCGACCUU	::: :: :::::.::.:::.	CAGGACGUACAGAUAAUGAAG	Cleavage
ath-miR858a	JrMYB135	3.5	1	21	290	310	UUUCGUUGUCUGUUCGACCUU	::: :::::::.::.::.:	CAGGAAGAACAGAUAAUGAGA	Cleavage
ath-miR858a	JrMYB200	3.5	1	21	317	337	UUUCGUUGUCUGUUCGACCUU	::: :.::.::::::::.:	CAGGAAGGACGGACAACGAGA	Cleavage
ath-miR858a	JrMYB102	3.5	1	21	290	310	UUUCGUUGUCUGUUCGACCUU	::: ::::::::::.::..	CAGGAAGAACAGACAAUGAGG	Cleavage
ath-miR858a	JrMYB106	3.5	1	21	305	325	UUUCGUUGUCUGUUCGACCUU	::: ::::.::.::.::::	CAGGAAGAACGGAUAAUGAAA	Cleavage
ath-miR858a	JrMYB105	3.5	1	21	392	412	UUUCGUUGUCUGUUCGACCUU	::: :::::::.::.: ::	CUGGUAGAACAGAUAAUGCAA	Cleavage
ath-miR858a	JrMYB171	3.5	1	21	308	328	UUUCGUUGUCUGUUCGACCUU	:: ::.:: :::::.::::	CUGGCCGGACUGACAAUGAAA	Translation
ath-miR858a	JrMYB46	3.5	1	21	290	310	UUUCGUUGUCUGUUCGACCUU	.:: ::::.::.:::::.:	CGGGAAGAACGGAUAACGAGA	Cleavage
ath-miR858a	JrMYB86	3.5	1	21	287	307	UUUCGUUGUCUGUUCGACCUU	.:: :.:::::::::::..	CGGGAAGGACAGACAACGAGG	Cleavage
ath-miR858a	JrMYB206	3.5	1	21	368	388	UUUCGUUGUCUGUUCGACCUU	:: :: :::::.::.::.:	CUGGGCGUACAGAUAAUGAGA	Cleavage
ath-miR858a	JrMYB169	3.5	1	21	290	310	UUUCGUUGUCUGUUCGACCUU	:: :::: ::::::::::	CUGGAAGAACCGACAACGAAA	Translation
ath-miR858a	JrMYB113	3.5	1	21	290	310	UUUCGUUGUCUGUUCGACCUU	:: :::: ::::::::::	CUGGAAGAACCGACAACGAAA	Translation
ath-miR858a	JrMYB51	3.5	1	21	287	307	UUUCGUUGUCUGUUCGACCUU	:: ::::::::::.::..	CCGGAAGAACAGACAAUGAGG	Cleavage
ath-miR858a	JrMYB11	3.5	1	21	494	514	UUUCGUUGUCUGUUCGACCUU	:: ::::.:::::.::.:	CUGGGAGAACGGACAAUGAGA	Cleavage
ath-miR858a	JrMYB44	3.5	1	21	290	310	UUUCGUUGUCUGUUCGACCUU	:: :::::::.::.::.:	CCGGAAGAACAGAUAAUGAGA	Cleavage
ath-miR858a	JrMYB212	3.5	1	21	293	313	UUUCGUUGUCUGUUCGACCUU	:: ::::::::::.::..	CUGGAAGAACAGACAAUGAGG	Cleavage
ath-miR858a	JrMYB14	3.5	1	21	296	316	UUUCGUUGUCUGUUCGACCUU	:: :::::::.::.::.:	CUGGAAGAACAGAUAAUGAGA	Cleavage
ath-miR858a	JrMYB186	3.5	1	21	287	307	UUUCGUUGUCUGUUCGACCUU	:: :::::::.:::::..	CUGGAAGAACAGAUAACGAGG	Cleavage
ath-miR858a	JrMYB64	3.5	1	21	293	313	UUUCGUUGUCUGUUCGACCUU	:: :::: ::::::::::	CUGGAAGAACUGACAACGAAA	Translation
ath-miR858b	JrMYB139	3.5	1	21	289	309	UUCGUUGUCUGUUCGACCUUG	::::: :::::::::::	CCUGGUCGCACAGACAACGAU	Cleavage
ath-miR858b	JrMYB83	3.5	1	21	289	309	UUCGUUGUCUGUUCGACCUUG	: .:::::::: ::.::.::.	CCGGGUCGAACUGAUAAUGAG	Translation
ath-miR858b	JrMYB82	3.5	1	21	289	309	UUCGUUGUCUGUUCGACCUUG	: .:::::::: ::.::.::.	CCGGGUCGAACUGAUAAUGAG	Translation
ath-miR858b	JrMYB16	3.5	1	21	289	309	UUCGUUGUCUGUUCGACCUUG	::::: ::.:::::.:::	CCCGGUCGUACGGACAAUGAA	Cleavage
ath-miR858b	JrMYB87	3.5	1	21	292	312	UUCGUUGUCUGUUCGACCUUG	: .:: :: ::::::::.:::	CCGGGGCGUACAGACAAUGAA	Cleavage
ath-miR858b	JrMYB215	3.5	1	21	286	306	UUCGUUGUCUGUUCGACCUUG	: .:: :: ::::::::.:::	CCGGGCCGUACAGACAAUGAA	Cleavage
ath-miR858b	JrMYB214	3.5	1	21	286	306	UUCGUUGUCUGUUCGACCUUG	:: ::.::.::::::::.	CCUGGACGGACGGACAACGAG	Cleavage
ath-miR858b	JrMYB132	3.5	1	21	289	309	UUCGUUGUCUGUUCGACCUUG	: ::: ::::: :::::.::.	CCAGGCCGAACUGACAAUGAG	Translation
ath-miR858b	JrMYB157	3.5	1	21	289	309	UUCGUUGUCUGUUCGACCUUG	:: ::.::.:::::.:::	CCUGGACGGACGGACAAUGAA	Cleavage
ath-miR858b	JrMYB42	3.5	1	21	289	309	UUCGUUGUCUGUUCGACCUUG	: ::: ::::: :::::.::.	CCAGGCCGAACUGACAAUGAG	Translation
ath-miR858b	JrMYB198	3.5	1	21	286	306	UUCGUUGUCUGUUCGACCUUG	: .:: :: ::::::::.:::	CCGGGACGUACAGACAAUGAA	Cleavage
ath-miR858b	JrMYB217	3.5	1	21	286	306	UUCGUUGUCUGUUCGACCUUG	: ::: :: :::::.::.:::	CCAGGACGUACAGAUAAUGAA	Cleavage
ath-miR858b	JrMYB115	3.5	1	21	289	309	UUCGUUGUCUGUUCGACCUUG	:: :::::::.::::::	CCUGGAAGAACAGAUAACGAA	Cleavage
ath-miR858b	JrMYB167	3.5	1	21	289	309	UUCGUUGUCUGUUCGACCUUG	:: ::::.:::::::::	CCUGGAAGAACGGACAACGAA	Cleavage
ath-miR858b	JrMYB219	3.5	1	21	292	312	UUCGUUGUCUGUUCGACCUUG	: ::: :.:::::.:::::.	CCAGGGAGGACAGAUAACGAG	Cleavage
ath-miR858b	JrMYB136	3.5	1	21	292	312	UUCGUUGUCUGUUCGACCUUG	: .:: :::::::.:::::.	CCGGGAAGAACAGAUAACGAG	Cleavage
ath-miR858b	JrMYB183	3.5	1	21	292	312	UUCGUUGUCUGUUCGACCUUG	:: ::::::::::.:::	CCUGGAAGAACAGACAAUGAA	Cleavage
ath-miR858b	JrMYB207	3.5	1	21	310	330	UUCGUUGUCUGUUCGACCUUG	: ::: :::: :::::::::	CCAGGGAGAACUGACAACGAA	Translation
ath-miR858b	JrMYB106	3.5	1	21	304	324	UUCGUUGUCUGUUCGACCUUG	: ::: ::::.::.::.:::	CCAGGAAGAACGGAUAAUGAA	Cleavage
ath-miR858b	JrMYB200	3.5	1	21	316	336	UUCGUUGUCUGUUCGACCUUG	: ::: :.::.::::::::.	CCAGGAAGGACGGACAACGAG	Cleavage
ath-miR858b	JrMYB79	3.5	1	21	292	312	UUCGUUGUCUGUUCGACCUUG	:: :::::::::::::.	CCUGGAAGAACAGACAACGAG	Cleavage
ath-miR858b	JrMYB218	3.5	1	21	307	327	UUCGUUGUCUGUUCGACCUUG	:: ::::::::::.:::	CCCGGAAGAACAGACAAUGAA	Cleavage
ath-miR858b	JrMYB154	3.5	1	21	289	309	UUCGUUGUCUGUUCGACCUUG	:: :::::::::::::.	CCUGGAAGAACAGACAACGAG	Cleavage
ath-miR858b	JrMYB135	3.5	1	21	289	309	UUCGUUGUCUGUUCGACCUUG	: ::: :::::::.::.::.	CCAGGAAGAACAGAUAAUGAG	Cleavage
ath-miR858b	JrMYB224	3.5	1	21	289	309	UUCGUUGUCUGUUCGACCUUG	: ::: :::::::.::.::.	CCAGGGAGAACAGAUAAUGAG	Cleavage
ath-miR858b	JrMYB12	3.5	1	21	289	309	UUCGUUGUCUGUUCGACCUUG	:: :::::::::::::.	CCCGGGAGAACAGACAACGAG	Cleavage
ath-miR858b	JrMYB86	3.5	1	21	286	306	UUCGUUGUCUGUUCGACCUUG	: .:: :.:::::::::::.	CCGGGAAGGACAGACAACGAG	Cleavage
ath-miR156f-3p	JrMYB146	4	1	21	962	982	GCUCACUCUCUAUCCGUCACC	::: :::: :::::::::.	UGUGUAGGAUUGAGAGUGAGU	Translation
ath-miR159a	JrMYB63	4	1	21	398	418	UUUGGAUUGAAGGGAGCUCUA	: ::::::.: :::::.: ::	UUGAGCUCUCCUCAAUUCUAA	Translation
ath-miR159b-3p	JrMYB63	4	1	21	398	418	UUUGGAUUGAAGGGAGCUCUU	::::::.: :::::.: ::	UUGAGCUCUCCUCAAUUCUAA	Translation
ath-miR159b-5p	JrMYB113	4	1	21	233	253	GAGCUCCUUGAAGUUCAAUGG	:::::.::::: : ::.::	UAAUUGAGCUUCAUGCAGUUC	Cleavage
ath-miR159c	JrMYB63	4	1	21	398	418	UUUGGAUUGAAGGGAGCUCCU	::::::.: :::::.: ::	UUGAGCUCUCCUCAAUUCUAA	Translation
ath-miR163	JrMYB170	4	1	24	602	624	UUGAAGAGGACUUGGAACUUCGAU	::: :.: :::::: ::::::::	AUC-AGGAGCCAAGUACUCUUCAA	Cleavage
ath-miR165a-5p	JrMYB138	4	1	21	468	488	GGAAUGUUGUCUGGAUCGAGG	.::: ::::: ::.::::::	UCUCUAUCCACACGACAUUCA	Translation
ath-miR166a-3p	JrMYB198	4	1	21	33	53	UCGGACCAGGCUUCAUUCCCC	::: :.:::::::::: :	AAAGAAAGGAGCCUGGUCCAA	Cleavage
ath-miR166b-3p	JrMYB198	4	1	21	33	53	UCGGACCAGGCUUCAUUCCCC	::: :.:::::::::: :	AAAGAAAGGAGCCUGGUCCAA	Cleavage
ath-miR166c	JrMYB198	4	1	21	33	53	UCGGACCAGGCUUCAUUCCCC	::: :.:::::::::: :	AAAGAAAGGAGCCUGGUCCAA	Cleavage
ath-miR166d	JrMYB198	4	1	21	33	53	UCGGACCAGGCUUCAUUCCCC	::: :.:::::::::: :	AAAGAAAGGAGCCUGGUCCAA	Cleavage
ath-miR166e-3p	JrMYB198	4	1	21	33	53	UCGGACCAGGCUUCAUUCCCC	::: :.:::::::::: :	AAAGAAAGGAGCCUGGUCCAA	Cleavage
ath-miR166e-5p	JrMYB45	4	1	21	543	563	GGAAUGUUGUCUGGCACGAGG	:::. ::..::::::::::.	CCUUUUGUUAGACAACAUUUG	Cleavage
ath-miR166f	JrMYB198	4	1	21	33	53	UCGGACCAGGCUUCAUUCCCC	::: :.:::::::::: :	AAAGAAAGGAGCCUGGUCCAA	Cleavage
ath-miR166g	JrMYB198	4	1	21	33	53	UCGGACCAGGCUUCAUUCCCC	::: :.:::::::::: :	AAAGAAAGGAGCCUGGUCCAA	Cleavage
ath-miR169b-3p	JrMYB13	4	1	22	213	234	GGCAAGUUGUCCUUCGGCUACA	:: :: :::.: ::::::::..	UGAAGACGAGGAACAACUUGUU	Translation
ath-miR169f-3p	JrMYB191	4	1	21	197	217	GCAAGUUGACCUUGGCUCUGC	:::: ::: :::.:::::	AAAGAGGAAAGUUCAGCUUGC	Translation
ath-miR169f-3p	JrMYB223	4	1	21	197	217	GCAAGUUGACCUUGGCUCUGC	:::: ::: :::.:::::	AAAGAGGAAAGUUCAGCUUGC	Translation
ath-miR169f-3p	JrMYB190	4	1	21	197	217	GCAAGUUGACCUUGGCUCUGC	:::: ::: :::.:::::	AAAGAGGAAAGUUCAGCUUGC	Translation
ath-miR170-3p	JrMYB208	4	1	21	177	197	UGAUUGAGCCGUGUCAAUAUC	: ::::: ..::.:::::::	CAGAUUGAGGUGGUUCAAUCA	Cleavage
ath-miR170-3p	JrMYB84	4	1	21	177	197	UGAUUGAGCCGUGUCAAUAUC	: ::::: :.::::.:::.:	CAGAUUGAGAUGGCUUAAUUA	Cleavage
ath-miR171c-5p	JrMYB77	4	1	21	841	861	AGAUAUUGGUGCGGUUCAAUC	: : :..::::::.:.:::	ACUGGCAUUGCACCAGUGUCU	Cleavage
ath-miR319a	JrMYB138	4	1	21	982	1002	UUGGACUGAAGGGAGCUCCCU	::: ::::::::: ::::	CAGGAACUCCCUUCAAACCAA	Cleavage
ath-miR319b	JrMYB138	4	1	21	982	1002	UUGGACUGAAGGGAGCUCCCU	::: ::::::::: ::::	CAGGAACUCCCUUCAAACCAA	Cleavage
ath-miR319c	JrMYB138	4	1	21	982	1002	UUGGACUGAAGGGAGCUCCUU	:::: ::::::::: ::::	CAGGAACUCCCUUCAAACCAA	Cleavage
ath-miR3932b-5p	JrMYB113	4	1	21	1061	1082	UUUGACGUGCU-CGAUCUGCUC	.::.:::.: :::::::::::	UGGCGGAUUGUAGCACGUCAAA	Translation
ath-miR395a	JrMYB206	4	1	21	699	719	CUGAAGUGUUUGGGGGAACUC	: :::::::::.:::: :	GCAUCCCCCCAAACGCUUCCG	Cleavage
ath-miR395d	JrMYB206	4	1	21	699	719	CUGAAGUGUUUGGGGGAACUC	: :::::::::.:::: :	GCAUCCCCCCAAACGCUUCCG	Cleavage
ath-miR395e	JrMYB206	4	1	21	699	719	CUGAAGUGUUUGGGGGAACUC	: :::::::::.:::: :	GCAUCCCCCCAAACGCUUCCG	Cleavage
ath-miR397a	JrMYB172	4	1	21	885	905	UCAUUGAGUGCAGCGUUGAUG	: :: : :::: ::::.::::	CUUCCAAGCUGAACUCGAUGA	Translation
ath-miR407	JrMYB198	4	1	21	429	449	UUUAAAUCAUAUACUUUUGGU	::::. ::: ::.:::.::	UGCAAAGUUAUCUGGUUUGAA	Translation
ath-miR414	JrMYB179	4	1	21	525	545	UCAUCUUCAUCAUCAUCGUCA	: :. :: ::::::.::.::.	UCAUCAUCAUGAUGGAGGUGG	Cleavage
ath-miR416	JrMYB133	4	1	21	584	604	GGUUCGUACGUACACUGUUCA	::.:: :::::: ::.:.:	AAAAUAGCGUACGUUCGGAUC	Cleavage
ath-miR419	JrMYB221	4	1	21	603	623	UUAUGAAUGCUGAGGAUGUUG	::::::: :::..:: ::::	GAACAUCCACAGUGUUAAUAA	Cleavage
ath-miR447c-3p	JrMYB13	4	1	22	147	168	UUGGGGACGACAUCUUUUGUUG	:..:::.:: :::::::.::.	CGGCAAGAGUUGUCGUCUCCGC	Cleavage
ath-miR5012	JrMYB29	4	1	21	683	703	UUUUACUGCUACUUGUGUUCC	::::::::.: :::..::	UUCACACAAGUGGGAGUGGAA	Cleavage
ath-miR5014b	JrMYB126	4	1	21	142	162	AUUUGUACACCUAGAUCUGUA	:.:::::. ::::: :.::::	UGCAGAUUAAGGUGGAUAAAU	Cleavage
ath-miR5020c	JrMYB62	4	1	21	645	665	UGGCAUGGAAGAAGGUGAGAC	: :: :.::::::: .:::.:	GACUAAUCUUCUUCAGUGCUA	Cleavage
ath-miR5021	JrMYB38	4	1	20	643	662	UGAGAAGAAGAAGAAGAAAA	: : ::::: .:::::::::	UCUACUUCUGUUUCUUCUCA	Translation
ath-miR5021	JrMYB37	4	1	20	643	662	UGAGAAGAAGAAGAAGAAAA	: : ::::: .:::::::::	UCUACUUCUGUUUCUUCUCA	Translation
ath-miR5022	JrMYB145	4	1	21	354	374	GUCAUGGGGUAUGAUCGAAUG	: :: :::.: ::::..::::	CCUUGGAUUAGACCCUGUGAC	Translation
ath-miR5641	JrMYB31	4	1	21	699	719	UGGAAGAAGAUGAUAGAAUUA	.::::: ::::::: ::: :	GGAUUCUUUCAUCUUAUUCGA	Cleavage
ath-miR5643a	JrMYB64	4	1	21	65	85	AGGCUUUUAAGAUCUGGUUGC	.:::::: ::.:::::::	AAGACCAGAAGUUGAAAGCCU	Translation
ath-miR5643a	JrMYB67	4	1	21	320	340	AGGCUUUUAAGAUCUGGUUGC	.:::::: ::.:::::::	AAGACCAGAAGUUGAAAGCCU	Translation
ath-miR5643a	JrMYB66	4	1	21	323	343	AGGCUUUUAAGAUCUGGUUGC	.:::::: ::.:::::::	AAGACCAGAAGUUGAAAGCCU	Translation
ath-miR5643b	JrMYB64	4	1	21	65	85	AGGCUUUUAAGAUCUGGUUGC	.:::::: ::.:::::::	AAGACCAGAAGUUGAAAGCCU	Translation
ath-miR5643b	JrMYB66	4	1	21	323	343	AGGCUUUUAAGAUCUGGUUGC	.:::::: ::.:::::::	AAGACCAGAAGUUGAAAGCCU	Translation
ath-miR5643b	JrMYB67	4	1	21	320	340	AGGCUUUUAAGAUCUGGUUGC	.:::::: ::.:::::::	AAGACCAGAAGUUGAAAGCCU	Translation
ath-miR5649a	JrMYB139	4	1	21	860	880	AUUGAAUAUGUUGGUUACUAU	.: .::::.:::.:::..:	CAGGGGACCAGCAUGUUCGGU	Cleavage
ath-miR5649b	JrMYB139	4	1	21	860	880	AUUGAAUAUGUUGGUUACUAU	.: .::::.:::.:::..:	CAGGGGACCAGCAUGUUCGGU	Cleavage
ath-miR5651	JrMYB5	4	1	21	816	836	UUGUGCGGUUCAAAUAGUAAC	: ::::: ::::: : :::::	GAUACUAAUUGAAGCCCACAA	Cleavage
ath-miR5653	JrMYB37	4	1	24	592	615	UGGGUUGAGUUGAGUUGAGUUGGC	..: .:::: ::::::.:.:: :	CUUAUUUCAAAUCAACUUAGCCGA	Cleavage
ath-miR5653	JrMYB38	4	1	24	592	615	UGGGUUGAGUUGAGUUGAGUUGGC	..: .:::: ::::::.:.:: :	CUUAUUUCAAAUCAACUUAGCCGA	Cleavage
ath-miR5658	JrMYB102	4	1	21	968	988	AUGAUGAUGAUGAUGAUGAAA	:::::::::: :: ::::	UGCCAUCAUCAUCUUCUUCAU	Cleavage
ath-miR5658	JrMYB162	4	1	21	580	600	AUGAUGAUGAUGAUGAUGAAA	::: .:::: ::::::::	GAUCAAAGUCAUGAUCAUCAU	Cleavage
ath-miR5662	JrMYB218	4	1	20	806	825	AGAGGUGACCAUUGGAGAUG	:.:: ::::: ::::::::	CGUCAGCAAUGAUCACCUCU	Cleavage
ath-miR5663-5p	JrMYB195	4	1	21	509	529	AGCUAAGGAUUUGCAUUCUCA	: ::: :::.:::: ::::	AUAUAAUCCAAGUCCUAAGCU	Cleavage
ath-miR5665	JrMYB150	4	1	21	390	410	UUGGUGGACAAGAUCUGGGAU	: :::.:.::::::::: ::	ACCCCGGGUCUUGUCCAAAAA	Cleavage
ath-miR774b-3p	JrMYB6	4	1	21	713	733	CAUCCAUAUUUUCAUCUCGAA	.:.: :::::.:.:::::	AAUGGGUUGAAAGUGUGGAUU	Cleavage
ath-miR779.1	JrMYB33	4	1	21	877	897	UUCUGCUAUGUUGCUGCUCAU	:: : ::::::.:.::::	CAGAUGAACAACAUGGUAGAA	Cleavage
ath-miR779.2	JrMYB139	4	1	21	1010	1030	UGAUUGGAAAUUUCGUUGACU	.::.::::: :::::::.	ACCUAAUGAAAUAUCCAAUCG	Cleavage
ath-miR781a	JrMYB221	4	1	21	969	989	UUAGAGUUUUCUGGAUACUUA	:.::: ::: :.::.::::.:	UGAGUCUCCUGGAAGCUCUGA	Cleavage
ath-miR781b	JrMYB221	4	1	21	969	989	UUAGAGUUUUCUGGAUACUUA	:.::: ::: :.::.::::.:	UGAGUCUCCUGGAAGCUCUGA	Cleavage
ath-miR8168	JrMYB105	4	1	21	779	799	AGGUGCUGAGUGUGCUAGUGC	:...:::..::.::::.:..:	GUGUUAGUGCAUUCAGUAUUU	Cleavage
ath-miR8181	JrMYB175	4	1	20	201	220	UGGGGGUGGGGGGGUGACAG	:: .::::..:::::::.	ACGUGGCCCCUUCACCCCCG	Cleavage
ath-miR8184	JrMYB65	4	1	21	133	153	UUUGGUCUGAUUACGAAUGUA	::::.:::: ..:::.::.	AUCAUUUGUAACUGGACUAAG	Translation
ath-miR823	JrMYB157	4	1	21	440	459	UGGGUGGUGAUCAUAUAAGAU	: ::::: ::::::.:::.:	AGCUUAU-UGAUCAUCACUCC	Cleavage
ath-miR823	JrMYB163	4	1	21	598	618	UGGGUGGUGAUCAUAUAAGAU	: :: ::::::: .:::::	UACAUAGAUGAUCAGUACCCA	Cleavage
ath-miR824-3p	JrMYB102	4	1	21	803	823	CCUUCUCAUCGAUGGUCUAGA	:::.:::.::::.::: :	GUGAGAUCAUUGAUGGGAAUG	Cleavage
ath-miR825	JrMYB191	4	1	21	241	260	UUCUCAAGAAGGUGCAUGAAC	::::::: .:::::::.:::	CUUCAUGC-UCUUCUUGGGAA	Cleavage
ath-miR825	JrMYB190	4	1	21	241	260	UUCUCAAGAAGGUGCAUGAAC	::::::: .:::::::.:::	CUUCAUGC-UCUUCUUGGGAA	Cleavage
ath-miR826b	JrMYB140	4	1	21	425	445	UGGUUUUGGACACGUGAAAAU	:: : :::: ::::::.::	CGUUACCCGUGGCCAAAAUCA	Translation
ath-miR828	JrMYB15	4	1	22	322	343	UCUUGCUUAAAUGAGUAUUCCA	::::: ::::::::.:: :::	UGGAACACUCAUUUGAGGAAGC	Cleavage
ath-miR828	JrMYB123	4	1	22	322	343	UCUUGCUUAAAUGAGUAUUCCA	:::::::: ::::::: ::::	UGGAAUACCCAUUUAAAGAAGA	Cleavage
ath-miR828	JrMYB40	4	1	22	322	343	UCUUGCUUAAAUGAGUAUUCCA	::::: ::: ::::::: ::::	UGGAACACUAAUUUAAGGAAGA	Cleavage
ath-miR828	JrMYB194	4	1	22	307	328	UCUUGCUUAAAUGAGUAUUCCA	::::: :: :::::. ::::::	UGGAACACCCAUUUGUGCAAGA	Cleavage
ath-miR828	JrMYB61	4	1	22	337	358	UCUUGCUUAAAUGAGUAUUCCA	::::. :: :::::::: ::::	UGGAGGACACAUUUAAGGAAGA	Cleavage
ath-miR830-5p	JrMYB59	4	1	22	821	842	UCUUCUCCAAAUAGUUUAGGUU	:::.:.::::::::::	UUUGCAAAUUGUUUGGAGAAGU	Cleavage
ath-miR833a-3p	JrMYB171	4	1	22	976	997	UAGACCGAUGUCAACAAACAAG	:::: :: :.::.:::::.	GGAGUUUCUUCAUAUUGGUCUG	Cleavage
ath-miR833a-3p	JrMYB111	4	1	22	1012	1033	UAGACCGAUGUCAACAAACAAG	:::: :: :.::.:::::.	GGAGUUUCUUCAUAUUGGUCUG	Cleavage
ath-miR837-5p	JrMYB135	4	1	21	57	77	AUCAGUUUCUUGUUCGUUUCA	:::.. :.:::::::::: ::	UGAGGAGGACAAGAAACUCAU	Cleavage
ath-miR837-5p	JrMYB13	4	1	21	57	77	AUCAGUUUCUUGUUCGUUUCA	:::.. :.:.::::::.::.:	UGAGGAGGAUAAGAAAUUGGU	Cleavage
ath-miR837-5p	JrMYB62	4	1	21	673	693	AUCAGUUUCUUGUUCGUUUCA	:.:::::::::::. : ::	AAAGACGAACAAGAAGGUAAU	Cleavage
ath-miR838	JrMYB153	4	1	21	215	235	UUUUCUUCUACUUCUUGCACA	: ::::::.:: ::.::.:..	UUUGCAAGGAGGAGGAGGAGG	Translation
ath-miR838	JrMYB192	4	1	21	598	617	UUUUCUUCUACUUCUUGCACA	::: :::::: ::::::::.	AGUG-AAGAAGAAGAAGAAAG	Translation
ath-miR838	JrMYB58	4	1	21	230	250	UUUUCUUCUACUUCUUGCACA	:::: :: :.::::::::	AUGGCAACAAAUGGAAGAAAA	Translation
ath-miR841b-3p	JrMYB169	4	1	21	545	565	CAAUUUCUAGUGGGUCGUAUU	:.: :::::.:.:::.::	GCUGCUACCCAUUGGAAGUUC	Cleavage
ath-miR844-5p	JrMYB158	4	1	21	71	91	UGGUAAGAUUGCUUAUAAGCU	::::::::::. :: ::::.:	AGCUUAUAAGUUAUGUUACUA	Translation
ath-miR846-5p	JrMYB1	4	1	21	512	532	CAUUCAAGGACUUCUAUUCAG	: :::: :::::::: ::::	CCGAAUUGAAGUCCUCCAAUG	Cleavage
ath-miR854a	JrMYB10	4	1	21	687	707	GAUGAGGAUAGGGAGGAGGAG	.::.::::::. :::::: ::	UUCUUCCUCCUCAUCCUCUUC	Translation
ath-miR854a	JrMYB37	4	1	21	408	428	GAUGAGGAUAGGGAGGAGGAG	:::::: :::. :::.::.::	CUCCUCGUCCUCAUCUUCGUC	Translation
ath-miR854a	JrMYB38	4	1	21	408	428	GAUGAGGAUAGGGAGGAGGAG	:::::: :::. :::.::.::	CUCCUCGUCCUCAUCUUCGUC	Translation
ath-miR854b	JrMYB37	4	1	21	408	428	GAUGAGGAUAGGGAGGAGGAG	:::::: :::. :::.::.::	CUCCUCGUCCUCAUCUUCGUC	Translation
ath-miR854b	JrMYB38	4	1	21	408	428	GAUGAGGAUAGGGAGGAGGAG	:::::: :::. :::.::.::	CUCCUCGUCCUCAUCUUCGUC	Translation
ath-miR854b	JrMYB10	4	1	21	687	707	GAUGAGGAUAGGGAGGAGGAG	.::.::::::. :::::: ::	UUCUUCCUCCUCAUCCUCUUC	Translation
ath-miR854c	JrMYB37	4	1	21	408	428	GAUGAGGAUAGGGAGGAGGAG	:::::: :::. :::.::.::	CUCCUCGUCCUCAUCUUCGUC	Translation
ath-miR854c	JrMYB38	4	1	21	408	428	GAUGAGGAUAGGGAGGAGGAG	:::::: :::. :::.::.::	CUCCUCGUCCUCAUCUUCGUC	Translation
ath-miR854c	JrMYB10	4	1	21	687	707	GAUGAGGAUAGGGAGGAGGAG	.::.::::::. :::::: ::	UUCUUCCUCCUCAUCCUCUUC	Translation
ath-miR854d	JrMYB37	4	1	21	408	428	GAUGAGGAUAGGGAGGAGGAG	:::::: :::. :::.::.::	CUCCUCGUCCUCAUCUUCGUC	Translation
ath-miR854d	JrMYB38	4	1	21	408	428	GAUGAGGAUAGGGAGGAGGAG	:::::: :::. :::.::.::	CUCCUCGUCCUCAUCUUCGUC	Translation
ath-miR854d	JrMYB10	4	1	21	687	707	GAUGAGGAUAGGGAGGAGGAG	.::.::::::. :::::: ::	UUCUUCCUCCUCAUCCUCUUC	Translation
ath-miR854e	JrMYB10	4	1	21	687	707	GAUGAGGAUAGGGAGGAGGAG	.::.::::::. :::::: ::	UUCUUCCUCCUCAUCCUCUUC	Translation
ath-miR854e	JrMYB37	4	1	21	408	428	GAUGAGGAUAGGGAGGAGGAG	:::::: :::. :::.::.::	CUCCUCGUCCUCAUCUUCGUC	Translation
ath-miR854e	JrMYB38	4	1	21	408	428	GAUGAGGAUAGGGAGGAGGAG	:::::: :::. :::.::.::	CUCCUCGUCCUCAUCUUCGUC	Translation
ath-miR858a	JrMYB187	4	1	21	425	445	UUUCGUUGUCUGUUCGACCUU	::: ::.::.::::::: .:	CAGGACGGACGGACAACGCGA	Cleavage
ath-miR858a	JrMYB55	4	1	21	575	595	UUUCGUUGUCUGUUCGACCUU	.:: ::::::::.::.: :.	CGGGCCGAACAGAUAAUGCAG	Cleavage
ath-miR858a	JrMYB158	4	1	21	290	310	UUUCGUUGUCUGUUCGACCUU	::: :.:::::.::.::.:	CAGGAAGGACAGAUAAUGAGA	Cleavage
ath-miR858a	JrMYB65	4	1	21	326	346	UUUCGUUGUCUGUUCGACCUU	::: :::: :::::.::::	CAGGAAGAACUGACAAUGAAA	Translation
ath-miR858a	JrMYB40	4	1	21	290	310	UUUCGUUGUCUGUUCGACCUU	:: ::.:: :::::.::.:	CUGGGCGGACCGACAAUGAGA	Translation
ath-miR858a	JrMYB2	4	1	21	641	661	UUUCGUUGUCUGUUCGACCUU	.:: :::: ::::::::.:	CGGGAAGAACUGACAACGAGA	Translation
ath-miR858a	JrMYB38	4	1	21	296	316	UUUCGUUGUCUGUUCGACCUU	:: ::::.::.::.::.:	CUGGAAGAACGGAUAAUGAGA	Cleavage
ath-miR858a	JrMYB37	4	1	21	296	316	UUUCGUUGUCUGUUCGACCUU	:: ::::.::.::.::.:	CUGGAAGAACGGAUAAUGAGA	Cleavage
ath-miR858a	JrMYB103	4	1	21	293	313	UUUCGUUGUCUGUUCGACCUU	:: :::::::.::.::..	CUGGAAGAACAGAUAAUGAGG	Cleavage
ath-miR858a	JrMYB66	4	1	21	551	571	UUUCGUUGUCUGUUCGACCUU	:: :::: :::::.::::	CUGGAAGAACUGACAAUGAAA	Translation
ath-miR858a	JrMYB67	4	1	21	548	568	UUUCGUUGUCUGUUCGACCUU	:: :::: :::::.::::	CUGGAAGAACCGACAAUGAAA	Translation
ath-miR858a	JrMYB104	4	1	21	302	322	UUUCGUUGUCUGUUCGACCUU	:: :::::::.::.::..	CUGGAAGAACAGAUAAUGAGG	Cleavage
ath-miR858a	JrMYB84	4	1	21	308	328	UUUCGUUGUCUGUUCGACCUU	:: :::: :::::.::::	CCGGAAGAACUGACAAUGAAA	Translation
ath-miR858a	JrMYB52	4	1	21	290	310	UUUCGUUGUCUGUUCGACCUU	:: :::: :::::.::::	CCGGAAGAACUGACAAUGAAA	Translation
ath-miR858a	JrMYB4	4	1	21	299	319	UUUCGUUGUCUGUUCGACCUU	:: :::: :::::.::::	CUGGAAGAACUGACAAUGAAA	Translation
ath-miR858b	JrMYB201	4	1	21	364	384	UUCGUUGUCUGUUCGACCUUG	::::: :::::.::.::.	CCUGGUCGUACAGAUAAUGAG	Cleavage
ath-miR858b	JrMYB75	4	1	21	364	384	UUCGUUGUCUGUUCGACCUUG	::::: :::::.::.::.	CCUGGUCGUACAGAUAAUGAG	Cleavage
ath-miR858b	JrMYB55	4	1	21	574	594	UUCGUUGUCUGUUCGACCUUG	: .:: ::::::::.::.: :	CCGGGCCGAACAGAUAAUGCA	Cleavage
ath-miR858b	JrMYB77	4	1	21	346	366	UUCGUUGUCUGUUCGACCUUG	: .:: :: ::::::::.::.	CCGGGACGUACAGACAAUGAG	Cleavage
ath-miR858b	JrMYB27	4	1	21	289	309	UUCGUUGUCUGUUCGACCUUG	:: ::::: :::::.:::	CCUGGGCGAACUGACAAUGAA	Translation
ath-miR858b	JrMYB73	4	1	21	277	297	UUCGUUGUCUGUUCGACCUUG	: ::: :: :::::.::.::.	CCAGGGCGUACAGAUAAUGAG	Cleavage
ath-miR858b	JrMYB6	4	1	21	289	309	UUCGUUGUCUGUUCGACCUUG	:: :: ::::::::.:::	CCUGGCCGCACAGACAAUGAA	Cleavage
ath-miR858b	JrMYB145	4	1	21	289	309	UUCGUUGUCUGUUCGACCUUG	:: :: ::::::::.:::	CCCGGCCGCACAGACAAUGAA	Cleavage
ath-miR858b	JrMYB189	4	1	21	289	309	UUCGUUGUCUGUUCGACCUUG	:: :::::.::.::.::.	CCUGGGCGAACGGAUAAUGAG	Cleavage
ath-miR858b	JrMYB130	4	1	21	295	315	UUCGUUGUCUGUUCGACCUUG	: .:: ::::: :::::.::.	CCGGGACGAACCGACAAUGAG	Translation
ath-miR858b	JrMYB194	4	1	21	274	294	UUCGUUGUCUGUUCGACCUUG	: :::: :::: :::::: ::	CCAGGUAGAACUGACAACCAA	Translation
ath-miR858b	JrMYB46	4	1	21	289	309	UUCGUUGUCUGUUCGACCUUG	: .:: ::::.::.:::::.	CCGGGAAGAACGGAUAACGAG	Cleavage
ath-miR858b	JrMYB63	4	1	21	289	309	UUCGUUGUCUGUUCGACCUUG	:: :.:::::::::::.	CCUGGAAGGACAGACAACGAG	Cleavage
ath-miR858b	JrMYB158	4	1	21	289	309	UUCGUUGUCUGUUCGACCUUG	: ::: :.:::::.::.::.	CCAGGAAGGACAGAUAAUGAG	Cleavage
ath-miR858b	JrMYB133	4	1	21	289	309	UUCGUUGUCUGUUCGACCUUG	:: ::::::::::.::.	CCUGGAAGAACAGACAAUGAG	Cleavage
ath-miR858b	JrMYB51	4	1	21	286	306	UUCGUUGUCUGUUCGACCUUG	:: ::::::::::.::.	CCCGGAAGAACAGACAAUGAG	Cleavage
ath-miR858b	JrMYB212	4	1	21	292	312	UUCGUUGUCUGUUCGACCUUG	:: ::::::::::.::.	CCUGGAAGAACAGACAAUGAG	Cleavage
ath-miR858b	JrMYB197	4	1	21	307	327	UUCGUUGUCUGUUCGACCUUG	:: ::::.:::::.:::	CCUGGAAGAACGGACAAUGAA	Cleavage
ath-miR858b	JrMYB168	4	1	21	325	345	UUCGUUGUCUGUUCGACCUUG	:: ::::::::::.::.	CCUGGAAGAACAGACAAUGAG	Cleavage
ath-miR858b	JrMYB114	4	1	21	325	345	UUCGUUGUCUGUUCGACCUUG	:: ::::::::::.::.	CCUGGAAGAACAGACAAUGAG	Cleavage
ath-miR858b	JrMYB15	4	1	21	289	309	UUCGUUGUCUGUUCGACCUUG	:: ::::::::::.::.	CCCGGAAGAACAGACAAUGAG	Cleavage
ath-miR858b	JrMYB153	4	1	21	307	327	UUCGUUGUCUGUUCGACCUUG	:: :::::::.:::::.	CCUGGAAGAACAGAUAACGAG	Cleavage
ath-miR858b	JrMYB186	4	1	21	286	306	UUCGUUGUCUGUUCGACCUUG	:: :::::::.:::::.	CCUGGAAGAACAGAUAACGAG	Cleavage
ath-miR858b	JrMYB65	4	1	21	325	345	UUCGUUGUCUGUUCGACCUUG	: ::: :::: :::::.:::	CCAGGAAGAACUGACAAUGAA	Translation
ath-miR863-5p	JrMYB128	4	1	21	952	972	UUAUGUCUUGUUGAUCUCAAU	:: ::.:::::.:::.: ::	UUUCAGGUCAACGAGAUAAAA	Cleavage
ath-miR867	JrMYB159	4	1	21	73	93	UUGAACAUGGUUUAUUAGGAA	:: ::::::::: ::::.	AAGCUCAUAAACCAUAUUCAG	Cleavage
ath-miR867	JrMYB49	4	1	21	73	93	UUGAACAUGGUUUAUUAGGAA	:: ::::::::: ::::.	AAGCUCAUAAACCAUAUUCAG	Cleavage
ath-miR868-3p	JrMYB1	4	1	21	883	903	CUUCUUAAGUGCUGAUAAUGC	:.::.::: ..:::.:::::	CCGUUGUCAUUGCUUGAGAAG	Cleavage
ath-miR869.1	JrMYB130	4	1	21	131	151	AUUGGUUCAAUUCUGGUGUUG	: ::: :::. :::::.:.::	CUACAGCAGGUUUGAAUCGAU	Translation
ath-miR869.2	JrMYB96	4	1	21	862	882	UCUGGUGUUGAGAUAGUUGAC	::.:: .::::::::.::	GGAAAUUACUUCAACACCGGA	Cleavage
ath-miR869.2	JrMYB223	4	1	21	172	191	UCUGGUGUUGAGAUAGUUGAC	.::::::::::. ::::::	ACUAACUAUCUCAG-ACCAGA	Cleavage
ath-miR156b-3p	JrMYB105	4.5	1	23	93	115	UGCUCACCUCUCUUUCUGUCAGU	:: .:::: .::::::: ::..	ACGCGCAGAUGGAGAGGUUAGUG	Cleavage
ath-miR158a-5p	JrMYB200	4.5	1	21	162	182	CUUUGUCUACAAUUUUGGAAA	: ::::::. :::.:. ::::	UCUCCAAAGGUGUGGGAAAAG	Cleavage
ath-miR158a-5p	JrMYB32	4.5	1	21	147	167	CUUUGUCUACAAUUUUGGAAA	: :.:.:::::::: :::	UGGCAAGAGUUGUAGACUAAG	Cleavage
ath-miR159b-5p	JrMYB152	4.5	1	21	718	738	GAGCUCCUUGAAGUUCAAUGG	..::::.::: :::::: .:.	UUAUUGGACUACAAGGAUUUU	Translation
ath-miR159b-5p	JrMYB76	4.5	1	21	955	975	GAGCUCCUUGAAGUUCAAUGG	:: :.:::: .:::::.:.	GAAUGGGACUUGGAGGAGUUU	Translation
ath-miR161.2	JrMYB68	4.5	1	21	744	764	UCAAUGCAUUGAAAGUGACUA	:::: .: ::::: :.:::::	UAGUAGCCUUCAACGUAUUGA	Cleavage
ath-miR168a-5p	JrMYB83	4.5	1	21	10	30	UCGCUUGGUGCAGGUCGGGAA	:: : ..::::::::: ::	ACCCAGCUUUGCACCAAGAGA	Cleavage
ath-miR168a-5p	JrMYB82	4.5	1	21	10	30	UCGCUUGGUGCAGGUCGGGAA	:: : ..::::::::: ::	ACCCAGCUUUGCACCAAGAGA	Cleavage
ath-miR168b-5p	JrMYB83	4.5	1	21	10	30	UCGCUUGGUGCAGGUCGGGAA	:: : ..::::::::: ::	ACCCAGCUUUGCACCAAGAGA	Cleavage
ath-miR168b-5p	JrMYB82	4.5	1	21	10	30	UCGCUUGGUGCAGGUCGGGAA	:: : ..::::::::: ::	ACCCAGCUUUGCACCAAGAGA	Cleavage
ath-miR169a-3p	JrMYB136	4.5	1	20	862	881	GGCAAGUUGUCCUUGGCUAC	::::::.: :..:::: ::	UUAGCCAGGAAUGACUUUCC	Translation
ath-miR169b-3p	JrMYB135	4.5	1	22	213	234	GGCAAGUUGUCCUUCGGCUACA	:: :::.:::: :::::: :..	UGAAGCUGAAGAACAACUGGUU	Translation
ath-miR169b-3p	JrMYB48	4.5	1	22	1472	1493	GGCAAGUUGUCCUUCGGCUACA	:. .: .::::::::::::	CCUGCUCUUGGGACAACUUGCC	Cleavage
ath-miR169f-3p	JrMYB141	4.5	1	21	197	217	GCAAGUUGACCUUGGCUCUGC	:::: ::: :::..::::	AGAGAGGAAAGUUCAGUUUGC	Translation
ath-miR170-3p	JrMYB55	4.5	1	21	444	464	UGAUUGAGCCGUGUCAAUAUC	: ::::: ..::.:.:::::	CAGAUUGAGGUGGUUUAAUCA	Cleavage
ath-miR170-3p	JrMYB78	4.5	1	21	174	194	UGAUUGAGCCGUGUCAAUAUC	: ::::: ..::.:.:::::	CAGAUUGAGGUGGUUUAAUCA	Cleavage
ath-miR170-3p	JrMYB98	4.5	1	21	752	772	UGAUUGAGCCGUGUCAAUAUC	: ::: .:.::::::::.:	GCUAUCCUUAUGGCUCAAUUA	Cleavage
ath-miR171a-3p	JrMYB208	4.5	1	21	177	197	UGAUUGAGCCGCGCCAAUAUC	: :::: :.::.:::::::	CAGAUUGAGGUGGUUCAAUCA	Cleavage
ath-miR172e-3p	JrMYB160	4.5	1	21	408	428	GGAAUCUUGAUGAUGCUGCAU	:: :: :::::::.::.:	ACCCAACAACAUCAAGGUUUC	Cleavage
ath-miR1886.2	JrMYB16	4.5	1	21	631	651	UGAGAUGAAAUCUUUGAUUGG	.::::::::::: :.. ::.:	UCAAUCAAAGAUAUUGACUUA	Cleavage
ath-miR1886.3	JrMYB182	4.5	1	21	539	559	AAUUAAAGAUUUCAUCUUACU	::::::. :::::.:::	AUGUAGAUGAGUUCUUUGAUU	Translation
ath-miR2934-5p	JrMYB92	4.5	1	21	24	44	UCUUUCUGCAAACGCCUUGGA	:::: ::::: ::::.:.	CAAAAGGGGUUUGAAGAAGGG	Cleavage
ath-miR2934-5p	JrMYB192	4.5	1	21	773	793	UCUUUCUGCAAACGCCUUGGA	.::: .:::: :::::.::	GUCAAUCUGUUUACAGAAGGA	Cleavage
ath-miR2938	JrMYB131	4.5	1	21	606	626	GAUCUUUUGAGAGGGUUCCAG	::::::.:..::.:::.	UCUUAACCCUUUUGAAGGAUU	Cleavage
ath-miR2938	JrMYB184	4.5	1	21	114	134	GAUCUUUUGAGAGGGUUCCAG	: ::::.:: ::::::: :	GAGAAACCUUCCCAAAAGAGC	Translation
ath-miR2938	JrMYB109	4.5	1	21	114	134	GAUCUUUUGAGAGGGUUCCAG	: ::::.:: ::::::: :	GAGAAACCUUCCCAAAAGAGC	Translation
ath-miR2938	JrMYB149	4.5	1	21	185	205	GAUCUUUUGAGAGGGUUCCAG	::.: :.:::::: ::::	GAGGGAACUUCUCAACAGAUG	Cleavage
ath-miR2938	JrMYB183	4.5	1	21	114	134	GAUCUUUUGAGAGGGUUCCAG	: ::::.:: ::::::: :	GAGAAACCUUCCCAAAAGAGC	Translation
ath-miR3434-5p	JrMYB104	4.5	1	20	763	782	ACUUGGCUGAUUCUAUUAUU	.::.:::::::..::: : :	GAUGAUAGAAUUGGCCUAAU	Cleavage
ath-miR3434-5p	JrMYB167	4.5	1	20	393	412	ACUUGGCUGAUUCUAUUAUU	.:: ::.:: :.:::::::	GAUCAUGGACUUAGCCAAGG	Translation
ath-miR3440b-5p	JrMYB167	4.5	1	21	446	466	UUUUCUUGGCCCAUCCACUUC	::: ::::::::: :: .:	CCAGUCGAUGGGCCAUGAUGA	Cleavage
ath-miR3932b-5p	JrMYB97	4.5	1	21	94	114	UUUGACGUGCUCGAUCUGCUC	:: ::.:::.:.::::..	UUGCUUAUUGAGUAUGUCAGG	Cleavage
ath-miR393a-3p	JrMYB203	4.5	1	21	547	567	AUCAUGCUAUCUCUUUGGAUU	.:: .::::::.:::: ::	UGUCGCGAGAGAUGGCAUAAU	Cleavage
ath-miR394a	JrMYB14	4.5	1	20	225	244	UUGGCAUUCUGUCCACCUCC	:::: ::::: ::: :.::	AGAGGAGGACACAAUCCUAA	Cleavage
ath-miR394b-5p	JrMYB14	4.5	1	20	225	244	UUGGCAUUCUGUCCACCUCC	:::: ::::: ::: :.::	AGAGGAGGACACAAUCCUAA	Cleavage
ath-miR395a	JrMYB213	4.5	1	21	513	532	CUGAAGUGUUUGGGGGAACUC	::::::: :::::: :::::	CAGUUCCCACAAACA-UUCAG	Cleavage
ath-miR395a	JrMYB46	4.5	1	21	613	633	CUGAAGUGUUUGGGGGAACUC	::: :.::::: :: :::::	CAGUCCUCCCAACCAAUUCAG	Cleavage
ath-miR395d	JrMYB213	4.5	1	21	513	532	CUGAAGUGUUUGGGGGAACUC	::::::: :::::: :::::	CAGUUCCCACAAACA-UUCAG	Cleavage
ath-miR395d	JrMYB46	4.5	1	21	613	633	CUGAAGUGUUUGGGGGAACUC	::: :.::::: :: :::::	CAGUCCUCCCAACCAAUUCAG	Cleavage
ath-miR395e	JrMYB213	4.5	1	21	513	532	CUGAAGUGUUUGGGGGAACUC	::::::: :::::: :::::	CAGUUCCCACAAACA-UUCAG	Cleavage
ath-miR395e	JrMYB46	4.5	1	21	613	633	CUGAAGUGUUUGGGGGAACUC	::: :.::::: :: :::::	CAGUCCUCCCAACCAAUUCAG	Cleavage
ath-miR396a-3p	JrMYB163	4.5	1	21	661	681	GUUCAAUAAAGCUGUGGGAAG	: ::.:::::::: :::.:.	CCUCUCACAGCUUACUUGGAU	Cleavage
ath-miR396a-3p	JrMYB62	4.5	1	21	239	258	GUUCAAUAAAGCUGUGGGAAG	::..:: ::::::::::...	AUUUUCA-AGCUUUAUUGGGU	Cleavage
ath-miR399c-5p	JrMYB68	4.5	1	21	840	859	GGGCAUCUUUCUAUUGGCAGG	::: :::.:::: ::::::	AGUGCAAAUGGAAA-AUGCCC	Cleavage
ath-miR399e	JrMYB63	4.5	1	21	199	219	UGCCAAAGGAGAUUUGCCUCG	::::::.::.:.:::: : :	AGAGGCAGAUUUUCUUUCGAA	Cleavage
ath-miR406	JrMYB167	4.5	1	21	832	852	UAGAAUGCUAUUGUAAUCCAG	:::::: :::.: ::::::	AUGGAUUCAAAUGGGAUUCUA	Cleavage
ath-miR407	JrMYB152	4.5	1	21	468	488	UUUAAAUCAUAUACUUUUGGU	::::::::::::::. : ::	ACCAAAAGUAUAUGGCUCAAU	Cleavage
ath-miR413	JrMYB33	4.5	1	21	56	76	AUAGUUUCUCUUGUUCUGCAC	:: :::: : ::::::::.:	CUGAAGAAGAUGAGAAACUGU	Translation
ath-miR413	JrMYB128	4.5	1	21	56	76	AUAGUUUCUCUUGUUCUGCAC	:: :::: : ::::::::.:	CUGAAGAAGAUGAGAAACUGU	Translation
ath-miR414	JrMYB185	4.5	1	21	765	785	UCAUCUUCAUCAUCAUCGUCA	:::.::: :::::::.:::	UGAUGAUCAUGAUGAGGAUUC	Cleavage
ath-miR414	JrMYB177	4.5	1	21	789	809	UCAUCUUCAUCAUCAUCGUCA	:::.:.::.:::: ::::: :	UGAUGGUGGUGAUCAAGAUCA	Cleavage
ath-miR414	JrMYB131	4.5	1	21	18	38	UCAUCUUCAUCAUCAUCGUCA	::.. ::::::::::. :::.	UGGUCAUGAUGAUGAGAAUGG	Cleavage
ath-miR417	JrMYB155	4.5	1	21	439	459	GAAGGUAGUGAAUUUGUUCGA	::::. :::::::: :::	CACAACAGCUUCACUACGUUC	Cleavage
ath-miR419	JrMYB33	4.5	1	21	228	248	UUAUGAAUGCUGAGGAUGUUG	:::. ::::: :::::.:	UCUCAUUAUCAGCCUUCAUGA	Cleavage
ath-miR4221	JrMYB165	4.5	1	22	186	207	UUUUCCUCUGUUGAAUUCUUGC	:: ::: :::: ::::::::	GCCAGACAUCAAAAGAGGAAAC	Translation
ath-miR4221	JrMYB98	4.5	1	22	186	207	UUUUCCUCUGUUGAAUUCUUGC	:: ::: :::: ::::::::	GCCAGAUAUCAAGAGAGGAAAC	Translation
ath-miR4221	JrMYB111	4.5	1	22	186	207	UUUUCCUCUGUUGAAUUCUUGC	:: ::: :::: :::::.::.	GCCAGAUAUCAAGAGAGGGAAG	Translation
ath-miR4221	JrMYB171	4.5	1	22	204	225	UUUUCCUCUGUUGAAUUCUUGC	:: .:: :::: :::::.:::	GCCGGAUAUCAAGAGAGGGAAA	Translation
ath-miR4221	JrMYB156	4.5	1	22	1898	1919	UUUUCCUCUGUUGAAUUCUUGC	..: : ::..:.::.::::.:	CUGAUACUUUGAUAGGGGAAGA	Cleavage
ath-miR4221	JrMYB223	4.5	1	22	186	207	UUUUCCUCUGUUGAAUUCUUGC	: ::: :.:: ::::::::.	ACCAGAUAUUAAAAGAGGAAAG	Translation
ath-miR4228-5p	JrMYB138	4.5	1	21	1290	1310	AUAGCCUUGAACGCCGUCGUU	::: : .:::::: :.:::	GUCGAAGUUGUUCAAUGUUAU	Cleavage
ath-miR4243	JrMYB163	4.5	1	21	491	511	UUGAAAUUGUAGAUUUCGUAC	:: :::::::.:: ::...	CGACAAAAUCUAUAAGUUUGG	Cleavage
ath-miR426	JrMYB127	4.5	1	21	292	311	UUUUGGAAAUUUGUCCUUACG	:: :::::: ::::::::.	GUUAUGGACAA-UUUCCAAAG	Translation
ath-miR426	JrMYB216	4.5	1	21	493	513	UUUUGGAAAUUUGUCCUUACG	::: : :::::::::::	UAUAAUCCCCAAUUUCCAAAA	Cleavage
ath-miR447a-3p	JrMYB9	4.5	1	22	505	526	UUGGGGACGAGAUGUUUUGUUG	::::::: .:::.::::	GCUACAAACAUCAUGUCUCCAA	Translation
ath-miR447b	JrMYB9	4.5	1	22	505	526	UUGGGGACGAGAUGUUUUGUUG	::::::: .:::.::::	GCUACAAACAUCAUGUCUCCAA	Translation
ath-miR5012	JrMYB179	4.5	1	21	1340	1360	UUUUACUGCUACUUGUGUUCC	: :::: :.::::.: :.::.	GCAACAAAGGUAGUACUGAAG	Cleavage
ath-miR5012	JrMYB111	4.5	1	21	664	684	UUUUACUGCUACUUGUGUUCC	: :::::::::.: :..:.	UCACCACAAGUAGUACUGGAG	Cleavage
ath-miR5014b	JrMYB40	4.5	1	21	157	177	AUUUGUACACCUAGAUCUGUA	:.:::: . ::::: ::::::	UGCAGACUAAGGUGGACAAAU	Cleavage
ath-miR5014b	JrMYB92	4.5	1	21	160	180	AUUUGUACACCUAGAUCUGUA	:.: :. .:::::: ::::::	UGCCGGCUUAGGUGGACAAAU	Cleavage
ath-miR5015	JrMYB26	4.5	1	21	402	422	UUGGUGUUAUGUGUAGUCUUC	::::::: .: : ::::::::	GAAGACUCUAAAGAACACCAA	Translation
ath-miR5021	JrMYB44	4.5	1	20	484	503	UGAGAAGAAGAAGAAGAAAA	:::.::::::::: : ::	CUUUUUUCUUCUUCAUGUCC	Cleavage
ath-miR5021	JrMYB212	4.5	1	20	610	629	UGAGAAGAAGAAGAAGAAAA	::::::: ::::: :::.	AUUUCUUCAUCUUCCUCUUC	Cleavage
ath-miR5629	JrMYB78	4.5	1	22	824	845	UUAGGGUAGUUAACGGAAGUUA	: : :: ::..:::::.:::	CUAGUCCCUUUGGCUACCUUAA	Cleavage
ath-miR5630a	JrMYB169	4.5	1	21	1239	1259	GCUAAGAGCGGUUCUGAUGGA	:::::::.::: .::.:.	AAAAUCAGAAUCGCAUUUGGU	Cleavage
ath-miR5630a	JrMYB222	4.5	1	21	580	600	GCUAAGAGCGGUUCUGAUGGA	.:: ::::: :::.:::::	AUCAACAGAAGAGCUUUUAGC	Translation
ath-miR5630b	JrMYB169	4.5	1	21	1239	1259	GCUAAGAGCGGUUCUGAUGGA	:::::::.::: .::.:.	AAAAUCAGAAUCGCAUUUGGU	Cleavage
ath-miR5630b	JrMYB222	4.5	1	21	580	600	GCUAAGAGCGGUUCUGAUGGA	.:: ::::: :::.:::::	AUCAACAGAAGAGCUUUUAGC	Translation
ath-miR5632-3p	JrMYB128	4.5	1	21	702	722	UUGGAUUUAUAGUUGGAUAAG	:::::::::..::.::	ACAUUCCAACUAUGGAUUCAC	Cleavage
ath-miR5632-3p	JrMYB203	4.5	1	21	242	262	UUGGAUUUAUAGUUGGAUAAG	: :.:::.: ::: ::::::.	CCUGUCCGAAUAUUAAUCCAG	Cleavage
ath-miR5632-3p	JrMYB73	4.5	1	21	401	421	UUGGAUUUAUAGUUGGAUAAG	:::: :::.:.:::.::	GCAAUCCUACUGUGAAUUCAU	Cleavage
ath-miR5632-3p	JrMYB195	4.5	1	21	696	716	UUGGAUUUAUAGUUGGAUAAG	: :: ::::::.:: :.::	GCUUUCAAACUAUGAAGCUAA	Cleavage
ath-miR5632-5p	JrMYB116	4.5	1	21	330	350	UUGAUUCUCUUAUCCAACUGU	:::::: : :::::: :.::	CCAGUUGAAGAAGAGACUUAA	Cleavage
ath-miR5633	JrMYB195	4.5	1	21	728	748	UAUGAUCAUCAGAAAACAGUG	::: :: ::::.:::::::	CACAAUUAUCUGGUGAUCAUC	Cleavage
ath-miR5634	JrMYB197	4.5	1	21	491	511	AGGGACUUUGUGAAUUUAGGG	:: :.::::: ::.:::.:.:	CCAUGAAUUCCCAGAGUUCUU	Translation
ath-miR5640	JrMYB212	4.5	1	21	380	400	UGAGAGAAGGAAUUAGAUUCA	:::::::: .:::::: :	ACAAUCUAAUAUCUUCUCACC	Translation
ath-miR5640	JrMYB51	4.5	1	21	374	394	UGAGAGAAGGAAUUAGAUUCA	::::: ::::::::: .:	ACAAUCUCCUUCCUUCUCAUA	Cleavage
ath-miR5641	JrMYB216	4.5	1	21	580	600	UGGAAGAAGAUGAUAGAAUUA	:.::.::: ::.:::::: :	GAGUUUUAUGAUUUUCUUCAA	Cleavage
ath-miR5643a	JrMYB146	4.5	1	21	440	460	AGGCUUUUAAGAUCUGGUUGC	:.:::: :::::..:. :::	ACGACCACAUCUUGGAGACCU	Cleavage
ath-miR5643a	JrMYB200	4.5	1	21	900	920	AGGCUUUUAAGAUCUGGUUGC	: ::. .:::.::.::.:..:	GGAAUGGGAUUUUGAAGGUUU	Cleavage
ath-miR5643a	JrMYB136	4.5	1	21	492	512	AGGCUUUUAAGAUCUGGUUGC	: ::: ::::: ::.:.::	AAACCCAAAUCUUCAAGGUCU	Cleavage
ath-miR5643b	JrMYB146	4.5	1	21	440	460	AGGCUUUUAAGAUCUGGUUGC	:.:::: :::::..:. :::	ACGACCACAUCUUGGAGACCU	Cleavage
ath-miR5643b	JrMYB200	4.5	1	21	900	920	AGGCUUUUAAGAUCUGGUUGC	: ::. .:::.::.::.:..:	GGAAUGGGAUUUUGAAGGUUU	Cleavage
ath-miR5643b	JrMYB136	4.5	1	21	492	512	AGGCUUUUAAGAUCUGGUUGC	: ::: ::::: ::.:.::	AAACCCAAAUCUUCAAGGUCU	Cleavage
ath-miR5644	JrMYB212	4.5	1	20	442	461	GUGGGUUGCGGAUAACGGUA	.:: : ::: ::::::::.	CGCCAUGAUCAGCAACCCAU	Translation
ath-miR5650	JrMYB183	4.5	1	21	179	199	UUGUUUUGGAUCUUAGAUACA	::::::::: :..:::. :	AUUAUCUAAGACCUGAAAUCA	Translation
ath-miR5651	JrMYB144	4.5	1	21	861	881	UUGUGCGGUUCAAAUAGUAAC	: ::::. ::::: : :::::	GAUACUGAUUGAAGCCCACAA	Cleavage
ath-miR5652	JrMYB181	4.5	1	21	669	689	UUGAAUGUGAAUGAAUCGGGC	.:.::::.:::..:: :.:.	AUCUGAUUUAUUUGCAAUUAG	Cleavage
ath-miR5652	JrMYB3	4.5	1	21	500	520	UUGAAUGUGAAUGAAUCGGGC	: :::.::::::::::	CAAAGCUUCGUUCACAUUCAU	Cleavage
ath-miR5652	JrMYB165	4.5	1	21	71	90	UUGAAUGUGAAUGAAUCGGGC	.:.::: :: :.::::::::	UUCUGAU-CACUUACAUUCAA	Translation
ath-miR5653	JrMYB5	4.5	1	24	1105	1128	UGGGUUGAGUUGAGUUGAGUUGGC	:.::::. ::: ::::::.:	GAGAGCUCAGAUCAUCUCAACUCU	Translation
ath-miR5654-3p	JrMYB175	4.5	1	23	402	424	UGGAAGAUGCUUUGGGAUUUAUU	: :::: .:::::::::: :.	UACAAAUAUCAAAGCAUCUGCUU	Cleavage
ath-miR5658	JrMYB60	4.5	1	21	407	427	AUGAUGAUGAUGAUGAUGAAA	::::: :::: ::: .:::::	UUUCAGCAUCCUCAAUAUCAU	Translation
ath-miR5658	JrMYB77	4.5	1	21	8	28	AUGAUGAUGAUGAUGAUGAAA	::::.::.::.::.:: :	ACCCAUCGUCGUCGUCGUCUU	Cleavage
ath-miR5658	JrMYB73	4.5	1	21	359	379	AUGAUGAUGAUGAUGAUGAAA	: :::: :::::::: :::	CUCCAUCUUCAUCAUCUUCAA	Cleavage
ath-miR5658	JrMYB184	4.5	1	21	550	570	AUGAUGAUGAUGAUGAUGAAA	::: :::::::::: ::	CCUCACGAUCAUCAUCAGCAG	Cleavage
ath-miR5660	JrMYB138	4.5	1	21	268	288	CAGGUGGUUAGUGCAAUGGAA	:::. :: .::::::::::	CUCCGAUGGGCUAACCACCUC	Cleavage
ath-miR5660	JrMYB63	4.5	1	21	163	183	CAGGUGGUUAGUGCAAUGGAA	:.:. :: ::::::.::.::	CUUCGAUGGACUAACUACUUG	Cleavage
ath-miR5665	JrMYB174	4.5	1	21	517	537	UUGGUGGACAAGAUCUGGGAU	:.::: :: :::..:::.:	CCCUCAGCUCAUGUUUACCGA	Translation
ath-miR773a	JrMYB142	4.5	1	21	596	616	UUUGCUUCCAGCUUUUGUCUC	::::.:::::::: .::	UGCUCAAAGGCUGGAAGAGAA	Cleavage
ath-miR773a	JrMYB12	4.5	1	21	146	166	UUUGCUUCCAGCUUUUGUCUC	: :.:::.::::: :.:: ::	GUGGCAAGAGCUGCAGGCUAA	Cleavage
ath-miR773a	JrMYB11	4.5	1	21	350	370	UUUGCUUCCAGCUUUUGUCUC	:.:::.::::: :.:: ::	AUGGCAAGAGCUGCAGGCUAA	Cleavage
ath-miR773b-3p	JrMYB3	4.5	1	21	724	744	UUUGAUUCCAGCUUUUGUCUC	::::: ::::::::....	AUGACAACUGCUGGAAUUGGG	Cleavage
ath-miR773b-3p	JrMYB129	4.5	1	21	115	135	UUUGAUUCCAGCUUUUGUCUC	.:: :: ::.:: :.:::::	UGGAAAACAGUUGCAGUCAAA	Cleavage
ath-miR774b-3p	JrMYB156	4.5	1	21	1352	1372	CAUCCAUAUUUUCAUCUCGAA	:::::.:::::::::	AUAUUAAUGAAGAUAUGGAUG	Cleavage
ath-miR775	JrMYB162	4.5	1	20	96	115	UUCGAUGUCUAGCAGUGCCA	:::::::: :.:: ::.:.:	UGGCACUGGUGGAAAUUGGA	Cleavage
ath-miR779.2	JrMYB206	4.5	1	21	1407	1427	UGAUUGGAAAUUUCGUUGACU	:: ::::::::::.::	GAAGAAAGAAAUUUCCAGUCU	Cleavage
ath-miR779.2	JrMYB178	4.5	1	21	108	128	UGAUUGGAAAUUUCGUUGACU	::::. : ::: :::::::	CAUCAAUUACAUUACCAAUCA	Cleavage
ath-miR782	JrMYB23	4.5	1	21	931	951	ACAAACACCUUGGAUGUUCUU	.:: ::. ::::::::::	UCAGACUUCUCAGGUGUUUGU	Translation
ath-miR782	JrMYB24	4.5	1	21	931	951	ACAAACACCUUGGAUGUUCUU	.:: ::. ::::::::::	UCAGACUUCUCAGGUGUUUGU	Translation
ath-miR782	JrMYB25	4.5	1	21	874	894	ACAAACACCUUGGAUGUUCUU	.:: ::. ::::::::::	UCAGACUUCUCAGGUGUUUGU	Translation
ath-miR782	JrMYB22	4.5	1	21	871	891	ACAAACACCUUGGAUGUUCUU	.:: ::. ::::::::::	UCAGACUUCUCAGGUGUUUGU	Translation
ath-miR8166	JrMYB29	4.5	1	22	298	319	AGAGAGUGUAGAAAGUUUCUCA	:::.: :::.:::::::	GACAAAAUUAUCUGCACUCUCC	Cleavage
ath-miR8170-3p	JrMYB135	4.5	1	21	573	593	UUGCUUAAAGAUUUUCUAUGU	::: .::::::::.: ::	CAAUAAUGAAUCUUUAGGGAA	Cleavage
ath-miR8179	JrMYB55	4.5	1	21	579	598	UGACUGCAUUAACUUGAUCGU	::: :: : :::::::::::	CCGAACA-GAUAAUGCAGUCA	Cleavage
ath-miR8179	JrMYB105	4.5	1	21	773	793	UGACUGCAUUAACUUGAUCGU	: ::. ::::.:::: :::	UGGCUCGUGUUAGUGCAUUCA	Cleavage
ath-miR8181	JrMYB186	4.5	1	20	587	606	UGGGGGUGGGGGGGUGACAG	:: : :.::: ::::.::::	CUCUAAUCCCACCACUCCCA	Translation
ath-miR824-5p	JrMYB149	4.5	1	21	874	894	UAGACCAUUUGUGAGAAGGGA	:.:: :.::. .::::::::.	UUCCCUUUCGAGAAUGGUCUG	Translation
ath-miR828	JrMYB94	4.5	1	22	322	343	UCUUGCUUAAAUGAGUAUUCCA	:::::::: ::: : ::.::::	UGGAAUACCCAUCUCAGUAAGA	Translation
ath-miR828	JrMYB171	4.5	1	22	340	361	UCUUGCUUAAAUGAGUAUUCCA	::::: ::::::::.: ::::	UGGAACACUCAUUUGAAGAAGA	Cleavage
ath-miR828	JrMYB95	4.5	1	22	334	355	UCUUGCUUAAAUGAGUAUUCCA	::::: ::::: :::::::. :	UGGAACACUCACUUAAGCAGAA	Translation
ath-miR828	JrMYB89	4.5	1	22	371	392	UCUUGCUUAAAUGAGUAUUCCA	::: .:: :: ::::::::	AAAAAUCUUCUUUAAAGCAAGA	Cleavage
ath-miR829-5p	JrMYB23	4.5	1	21	635	655	ACUUUGAAGCUUUGAUUUGAA	: :..: ::::::::. :.::	UCCGGACCAAAGCUUUCAGGU	Cleavage
ath-miR829-5p	JrMYB24	4.5	1	21	635	655	ACUUUGAAGCUUUGAUUUGAA	: :..: ::::::::. :.::	UCCGGACCAAAGCUUUCAGGU	Cleavage
ath-miR829-5p	JrMYB22	4.5	1	21	575	595	ACUUUGAAGCUUUGAUUUGAA	: :..: ::::::::. :.::	UCCGGACCAAAGCUUUCAGGU	Cleavage
ath-miR830-3p	JrMYB79	4.5	1	21	636	656	UAACUAUUUUGAGAAGAAGUG	: :::. ::::::.: ::::	CUCUUUGUCUCAAGACAGUUC	Cleavage
ath-miR832-3p	JrMYB159	4.5	1	21	348	368	UUGAUUCCCAAUCCAAGCAAG	:::: :: :::::::..:	GAUGCUAAGAAUGGGAAUUGA	Translation
ath-miR832-3p	JrMYB49	4.5	1	21	348	368	UUGAUUCCCAAUCCAAGCAAG	:::: :: :::::::..:	GAUGCUAAGAAUGGGAAUUGA	Translation
ath-miR832-3p	JrMYB21	4.5	1	21	345	365	UUGAUUCCCAAUCCAAGCAAG	:::: :: :::::::..:	GCUGCUACGAAUGGGAAUUGA	Translation
ath-miR832-5p	JrMYB7	4.5	1	21	551	571	UGCUGGGAUCGGGAAUCGAAA	:.:: ::..::::.:: ::	ACUUGAAUCUUGAUCUCACCA	Cleavage
ath-miR832-5p	JrMYB90	4.5	1	21	724	744	UGCUGGGAUCGGGAAUCGAAA	:. :::::::.: ::.::.	CCUUUAUUCCCGGUACCGGCG	Cleavage
ath-miR833a-5p	JrMYB33	4.5	1	22	283	304	UGUUUGUUGUACUCGGUCUAGU	::::.::: ::::.:::	CAGUUACCGGGUAGAACAGACA	Cleavage
ath-miR833a-5p	JrMYB58	4.5	1	22	356	377	UGUUUGUUGUACUCGGUCUAGU	:.:::: ::::::::.:	AACCCAUCGAGGACAACAAAUA	Translation
ath-miR833a-5p	JrMYB9	4.5	1	22	448	469	UGUUUGUUGUACUCGGUCUAGU	: .:: :::::::.:: ::	GGCAAGCCUAGUACAAUAAUCA	Cleavage
ath-miR834	JrMYB96	4.5	1	21	458	478	UGGUAGCAGUAGCGGUGGUAA	.::.:.:: :::::: :::	AAGCCGCUGCAACUGCUCCCA	Translation
ath-miR835-5p	JrMYB204	4.5	1	21	747	767	UUCUUGCAUAUGUUCUUUAUC	::..: .::::::: :::.:	CAUGGAUGACAUAUGGAAGGA	Cleavage
ath-miR835-5p	JrMYB45	4.5	1	21	549	569	UUCUUGCAUAUGUUCUUUAUC	: ::.: ::::: ::::: ::	GUUAGACAACAUUUGCAACAA	Cleavage
ath-miR835-5p	JrMYB63	4.5	1	21	643	663	UUCUUGCAUAUGUUCUUUAUC	: :::::: :.: ::::::	CUUCAAGAACCUGUUCAAGAA	Translation
ath-miR836	JrMYB34	4.5	1	24	591	614	UCCUGUGUUUCCUUUGAUGCGUGG	:. : :::::::.::.:.: :.	UGAUCCCUCAAAGGGAAUAUAUGG	Cleavage
ath-miR837-5p	JrMYB151	4.5	1	21	57	77	AUCAGUUUCUUGUUCGUUUCA	:::.. :.:::::::.:: ::	UGAGGAGGACAAGAAGCUUAU	Cleavage
ath-miR837-5p	JrMYB10	4.5	1	21	57	77	AUCAGUUUCUUGUUCGUUUCA	:::.. :.:::::::.:: ::	UGAGGAGGACAAGAAGCUUAU	Cleavage
ath-miR837-5p	JrMYB112	4.5	1	21	1002	1023	AUCAGUUUCUUGUU-CGUUUCA	:. :.: ::::::.:::::::	AGGUAUGCAACAAGGAACUGAU	Cleavage
ath-miR838	JrMYB115	4.5	1	21	437	457	UUUUCUUCUACUUCUUGCACA	::::: :::: :::: ::.:	GGUGCAUGAAGAAGAACAAGA	Translation
ath-miR841a-3p	JrMYB169	4.5	1	21	543	563	AUUUCUAGUGGGUCGUAUUCA	:. :.: :::::.:.:::.:	AGGCUGCUACCCAUUGGAAGU	Cleavage
ath-miR841b-3p	JrMYB129	4.5	1	21	459	479	CAAUUUCUAGUGGGUCGUAUU	: :: :: ..:::.::::::	AUUAGGAAUUACUGGAAAUUC	Cleavage
ath-miR843	JrMYB141	4.5	1	21	586	606	UUUAGGUCGAGCUUCAUUGGA	::::.::: .:..:::::	UGGAAUGGAGCCUGGUCUAAA	Translation
ath-miR846-5p	JrMYB94	4.5	1	21	34	54	CAUUCAAGGACUUCUAUUCAG	.:: :::::.:::::::.:	UUGCAUAGAGGUCCUUGGACU	Cleavage
ath-miR846-5p	JrMYB107	4.5	1	21	1	21	CAUUCAAGGACUUCUAUUCAG	::.. ::::::::: ::::	AUGGGCAGAAGUCCUCGAAUC	Cleavage
ath-miR847	JrMYB61	4.5	1	21	67	87	UCACUCCUCUUCUUCUUGAUG	: :::::::::: ::: :.	GUUGAAGAAGAAGAUGAGCGG	Cleavage
ath-miR851-3p	JrMYB79	4.5	1	21	267	287	UGGGUGGCAAACAAAGACGAC	: :::: :: :::::.:.::	AUGGUCUGUGAUUGCCGCUCA	Translation
ath-miR853	JrMYB167	4.5	1	22	183	204	UCCCCUCUUUAGCUUGGAGAAG	::.: ::.:::::::::	GAGAGCCGACCUGAAGAGGGGA	Cleavage
ath-miR853	JrMYB97	4.5	1	22	262	283	UCCCCUCUUUAGCUUGGAGAAG	:: :: ::::.: .:::::	GAGCUGCAUGCUAGAUGGGGGA	Cleavage
ath-miR854a	JrMYB21	4.5	1	21	405	425	GAUGAGGAUAGGGAGGAGGAG	.:::::: .:::: ::::::	UUCCUCCAUCCUAAACUCAUC	Cleavage
ath-miR854b	JrMYB21	4.5	1	21	405	425	GAUGAGGAUAGGGAGGAGGAG	.:::::: .:::: ::::::	UUCCUCCAUCCUAAACUCAUC	Cleavage
ath-miR854c	JrMYB21	4.5	1	21	405	425	GAUGAGGAUAGGGAGGAGGAG	.:::::: .:::: ::::::	UUCCUCCAUCCUAAACUCAUC	Cleavage
ath-miR854d	JrMYB21	4.5	1	21	405	425	GAUGAGGAUAGGGAGGAGGAG	.:::::: .:::: ::::::	UUCCUCCAUCCUAAACUCAUC	Cleavage
ath-miR854e	JrMYB21	4.5	1	21	405	425	GAUGAGGAUAGGGAGGAGGAG	.:::::: .:::: ::::::	UUCCUCCAUCCUAAACUCAUC	Cleavage
ath-miR858a	JrMYB3	4.5	1	21	290	310	UUUCGUUGUCUGUUCGACCUU	:::::.:::::.::.:	CAAAGCGAACGGACAAUGAGA	Cleavage
ath-miR858a	JrMYB194	4.5	1	21	275	295	UUUCGUUGUCUGUUCGACCUU	:::: :::: :::::: ::.	CAGGUAGAACUGACAACCAAG	Translation
ath-miR858a	JrMYB128	4.5	1	21	290	310	UUUCGUUGUCUGUUCGACCUU	::: :::: :::::.::.:	CAGGAAGAACUGACAAUGAGA	Translation
ath-miR858a	JrMYB175	4.5	1	21	293	313	UUUCGUUGUCUGUUCGACCUU	::: :::: :::::.::.:	CAGGGAGAACUGACAAUGAGA	Translation
ath-miR858a	JrMYB29	4.5	1	21	365	385	UUUCGUUGUCUGUUCGACCUU	.::: :::: :::::.:: :	CGGGUAGAACCGACAAUGAUA	Translation
ath-miR858a	JrMYB32	4.5	1	21	290	310	UUUCGUUGUCUGUUCGACCUU	::: :::: ::.:::::.:	CAGGAAGAACUGAUAACGAGA	Translation
ath-miR858a	JrMYB97	4.5	1	21	314	334	UUUCGUUGUCUGUUCGACCUU	::: :::: :::::.::.:	CAGGGAGAACUGACAAUGAGA	Translation
ath-miR858a	JrMYB49	4.5	1	21	293	313	UUUCGUUGUCUGUUCGACCUU	.:: :::: ::.::.::::	CGGGAAGAACUGAUAAUGAAA	Translation
ath-miR858a	JrMYB159	4.5	1	21	293	313	UUUCGUUGUCUGUUCGACCUU	.:: :::: ::.::.::::	CGGGAAGAACUGAUAAUGAAA	Translation
ath-miR858a	JrMYB140	4.5	1	21	290	310	UUUCGUUGUCUGUUCGACCUU	.:: :::: :::::.::.:	CGGGAAGAACUGACAAUGAGA	Translation
ath-miR858a	JrMYB61	4.5	1	21	305	325	UUUCGUUGUCUGUUCGACCUU	.:: :::: :::::.::.:	CGGGAAGAACUGACAAUGAGA	Translation
ath-miR858a	JrMYB188	4.5	1	21	281	301	UUUCGUUGUCUGUUCGACCUU	: :: :: ::.::::::: .:	ACGGCCGUACGGACAACGCGA	Cleavage
ath-miR858a	JrMYB110	4.5	1	21	293	313	UUUCGUUGUCUGUUCGACCUU	:: :::::::.::.:: :	CUGGAAGAACAGAUAAUGACA	Cleavage
ath-miR858a	JrMYB177	4.5	1	21	290	310	UUUCGUUGUCUGUUCGACCUU	:: :: :: :::::.::.:	CUGGCCGUACUGACAAUGAGA	Translation
ath-miR858a	JrMYB94	4.5	1	21	290	310	UUUCGUUGUCUGUUCGACCUU	:: :: :: ::.:::::.:	CUGGCCGUACUGAUAACGAGA	Translation
ath-miR858a	JrMYB45	4.5	1	21	290	310	UUUCGUUGUCUGUUCGACCUU	:: :::: ::.:::::.:	CUGGAAGAACUGAUAACGAGA	Translation
ath-miR858a	JrMYB152	4.5	1	21	290	310	UUUCGUUGUCUGUUCGACCUU	:: :::: ::.:::::.:	CCGGAAGAACCGAUAACGAGA	Translation
ath-miR858b	JrMYB78	4.5	1	21	304	324	UUCGUUGUCUGUUCGACCUUG	::::::::.::.::::	CCCGGUCGAACGGAUAACGCU	Cleavage
ath-miR858b	JrMYB187	4.5	1	21	424	444	UUCGUUGUCUGUUCGACCUUG	: ::: ::.::.:::::::	CCAGGACGGACGGACAACGCG	Cleavage
ath-miR858b	JrMYB3	4.5	1	21	290	309	UUCGUUGUCUGUUCGACCUUG	::: : :::::.:::::.::.	CAAAG-CGAACGGACAAUGAG	Cleavage
ath-miR858b	JrMYB29	4.5	1	21	364	384	UUCGUUGUCUGUUCGACCUUG	: .::: :::: :::::.::	CCGGGUAGAACCGACAAUGAU	Translation
ath-miR858b	JrMYB74	4.5	1	21	292	312	UUCGUUGUCUGUUCGACCUUG	: :::: :.:: :::::.::	CCAGGUAGGACUGACAAUGAC	Translation
ath-miR858b	JrMYB105	4.5	1	21	391	411	UUCGUUGUCUGUUCGACCUUG	::: :::::::.::.: :	CCUGGUAGAACAGAUAAUGCA	Cleavage
ath-miR858b	JrMYB171	4.5	1	21	307	327	UUCGUUGUCUGUUCGACCUUG	:: ::.:: :::::.:::	CCUGGCCGGACUGACAAUGAA	Translation
ath-miR858b	JrMYB204	4.5	1	21	298	318	UUCGUUGUCUGUUCGACCUUG	:: :: :::::.:::::.	CCUGGGCGUACAGAUAACGAG	Cleavage
ath-miR858b	JrMYB125	4.5	1	21	289	309	UUCGUUGUCUGUUCGACCUUG	:: ::::::::::.::	CCUGGGAGAACAGACAAUGAU	Cleavage
ath-miR858b	JrMYB112	4.5	1	21	292	312	UUCGUUGUCUGUUCGACCUUG	: ::: ::::.::.::.::	CCAGGAAGAACGGAUAAUGAC	Cleavage
ath-miR858b	JrMYB210	4.5	1	21	292	312	UUCGUUGUCUGUUCGACCUUG	:: ::::::::::.::	CCUGGAAGAACAGACAAUGAU	Cleavage
ath-miR858b	JrMYB124	4.5	1	21	289	309	UUCGUUGUCUGUUCGACCUUG	:: ::::::::::.::	CCUGGGAGAACAGACAAUGAU	Cleavage
ath-miR858b	JrMYB169	4.5	1	21	289	309	UUCGUUGUCUGUUCGACCUUG	:: :::: :::::::::	CCUGGAAGAACCGACAACGAA	Translation
ath-miR858b	JrMYB113	4.5	1	21	289	309	UUCGUUGUCUGUUCGACCUUG	:: :::: :::::::::	CCUGGAAGAACCGACAACGAA	Translation
ath-miR858b	JrMYB2	4.5	1	21	640	660	UUCGUUGUCUGUUCGACCUUG	: .:: :::: ::::::::.	CCGGGAAGAACUGACAACGAG	Translation
ath-miR858b	JrMYB128	4.5	1	21	289	309	UUCGUUGUCUGUUCGACCUUG	: ::: :::: :::::.::.	CCAGGAAGAACUGACAAUGAG	Translation
ath-miR858b	JrMYB103	4.5	1	21	292	312	UUCGUUGUCUGUUCGACCUUG	:: :::::::.::.::.	CCUGGAAGAACAGAUAAUGAG	Cleavage
ath-miR858b	JrMYB11	4.5	1	21	493	513	UUCGUUGUCUGUUCGACCUUG	:: ::::.:::::.::.	CCUGGGAGAACGGACAAUGAG	Cleavage
ath-miR858b	JrMYB44	4.5	1	21	289	309	UUCGUUGUCUGUUCGACCUUG	:: :::::::.::.::.	CCCGGAAGAACAGAUAAUGAG	Cleavage
ath-miR858b	JrMYB175	4.5	1	21	292	312	UUCGUUGUCUGUUCGACCUUG	: ::: :::: :::::.::.	CCAGGGAGAACUGACAAUGAG	Translation
ath-miR858b	JrMYB104	4.5	1	21	301	321	UUCGUUGUCUGUUCGACCUUG	:: :::::::.::.::.	CCUGGAAGAACAGAUAAUGAG	Cleavage
ath-miR858b	JrMYB32	4.5	1	21	289	309	UUCGUUGUCUGUUCGACCUUG	: ::: :::: ::.:::::.	CCAGGAAGAACUGAUAACGAG	Translation
ath-miR858b	JrMYB14	4.5	1	21	295	315	UUCGUUGUCUGUUCGACCUUG	:: :::::::.::.::.	CCUGGAAGAACAGAUAAUGAG	Cleavage
ath-miR858b	JrMYB97	4.5	1	21	313	333	UUCGUUGUCUGUUCGACCUUG	: ::: :::: :::::.::.	CCAGGGAGAACUGACAAUGAG	Translation
ath-miR858b	JrMYB64	4.5	1	21	292	312	UUCGUUGUCUGUUCGACCUUG	:: :::: :::::::::	CCUGGAAGAACUGACAACGAA	Translation
ath-miR862-3p	JrMYB190	4.5	1	21	644	664	AUAUGCUGGAUCUACUUGAAG	:::: .:: ::.::::::	AGUCAACAGGAGCCGGCAUAU	Translation
ath-miR863-5p	JrMYB198	4.5	1	21	14	34	UUAUGUCUUGUUGAUCUCAAU	:: ::: :.::::::: ::	GCUGUGAUAAGCAAGACACAA	Cleavage
ath-miR863-5p	JrMYB217	4.5	1	21	14	34	UUAUGUCUUGUUGAUCUCAAU	:: ::: :.::::::: ::	GCUGUGAUAAGCAAGACACAA	Cleavage
ath-miR865-3p	JrMYB190	4.5	1	21	1066	1086	UUUUUCCUCAAAUUUAUCCAA	:.::: ::::::::.::	AGCGGUAACUUUGAGGAGAAU	Cleavage
ath-miR865-3p	JrMYB191	4.5	1	21	1069	1089	UUUUUCCUCAAAUUUAUCCAA	:.::: ::::::::.::	AGCGGUAACUUUGAGGAGAAU	Cleavage
ath-miR865-3p	JrMYB61	4.5	1	21	339	359	UUUUUCCUCAAAUUUAUCCAA	::: : :::: :::::.:.	GAGGACACAUUUAAGGAAGAG	Cleavage
ath-miR865-5p	JrMYB16	4.5	1	21	644	664	AUGAAUUUGGAUCUAAUUGAG	.: : ::::.:...:.:::::	UUGACUUAGGUUUGAGUUCAU	Cleavage
ath-miR866-3p	JrMYB221	4.5	1	20	527	546	ACAAAAUCCGUCUUUGAAGA	::: :.::::::::: ::	CCUUAAGAGACGGAUUACGU	Cleavage
ath-miR867	JrMYB27	4.5	1	21	70	90	UUGAACAUGGUUUAUUAGGAA	:::: :: :::.::::: ::	AUCCUUAUCAACUAUGUUAAA	Cleavage
ath-miR868-3p	JrMYB62	4.5	1	21	880	900	CUUCUUAAGUGCUGAUAAUGC	::::.::: . :::.:::::	CCAUUGUCAUUUCUUGAGAAG	Translation
ath-miR868-3p	JrMYB142	4.5	1	21	877	897	CUUCUUAAGUGCUGAUAAUGC	:.:: ::: ..:::.:::::	CCGUUUUCAUUGCUUGAGAAG	Cleavage
ath-miR869.1	JrMYB198	4.5	1	21	348	368	AUUGGUUCAAUUCUGGUGUUG	::::. .::::::: ::::	AAACAUGGGAAUUGAUCCAAA	Cleavage
ath-miR869.1	JrMYB44	4.5	1	21	794	814	AUUGGUUCAAUUCUGGUGUUG	.: .: :::.:::::: :::	AGAGGCAAGAGUUGAACGAAU	Cleavage
ath-miR869.2	JrMYB79	4.5	1	21	175	194	UCUGGUGUUGAGAUAGUUGAC	:.::.:::::::. ::::::	CUUAAUUAUCUCAG-ACCAGA	Cleavage
ath-miR869.2	JrMYB97	4.5	1	21	422	442	UCUGGUGUUGAGAUAGUUGAC	: ::.: ::.:::::: :::	GGCAGCAAUUUCAACAACAGC	Cleavage
ath-miR869.2	JrMYB172	4.5	1	21	901	921	UCUGGUGUUGAGAUAGUUGAC	: ..::: :::.:.:: ::::	GAUGACUUUCUUAGCAACAGA	Cleavage
ath-miR869.2	JrMYB180	4.5	1	21	540	559	UCUGGUGUUGAGAUAGUUGAC	:::: :::::::: .:::.	AGCAAC-AUCUCAACCUCAGG	Cleavage
ath-miR870-3p	JrMYB46	4.5	1	21	942	962	UAAUUUGGUGUUUCUUCGAUC	:::::. ..:.:::::.::	UAUCGAGCGGAUACCAAGUUU	Cleavage
ath-miR870-3p	JrMYB136	4.5	1	21	952	971	UAAUUUGGUGUUUCUUCGAUC	:::: :. :.:.:::::::::	GAUC-AGCAGAUACCAAAUUA	Cleavage
ath-miR156a-3p	JrMYB166	5	1	22	415	436	GCUCACUGCUCUUUCUGUCAGA	: :::.::::: :::::	AUGAAGAGAGAGAGCUGUGAGG	Cleavage
ath-miR156b-3p	JrMYB150	5	1	23	355	376	UGCUCACCUCUCUUUCUGUCAGU	.::::: .:::: ::::::::.	CUUGACAUGAAGA-AGGUGAGCG	Translation
ath-miR156c-3p	JrMYB11	5	1	22	305	325	GCUCACUGCUCUAUCUGUCAGA	::: :::.:::::::: :	AGGGAC-GAUGGAGCAGUGUGG	Cleavage
ath-miR156d-3p	JrMYB46	5	1	23	185	207	GCUCACUCUCUUUUUGUCAUAAC	::::: ::::::: :::	GACCUGACAUCAAGAGAGGGAGG	Cleavage
ath-miR156d-3p	JrMYB166	5	1	23	407	429	GCUCACUCUCUUUUUGUCAUAAC	: :: : .::::::: ::::	AGCAAGAGAUGAAGAGAGAGAGC	Cleavage
ath-miR156d-3p	JrMYB156	5	1	23	546	568	GCUCACUCUCUUUUUGUCAUAAC	: :::.::: .::: ::::	UUCUUUACAGAAAAGGAGAGAGC	Translation
ath-miR156d-3p	JrMYB149	5	1	23	347	369	GCUCACUCUCUUUUUGUCAUAAC	::::. .:: : :::::::	UACUUGACGUGAAAAAAGUGAGC	Translation
ath-miR156h	JrMYB81	5	1	20	84	103	UGACAGAAGAAAGAGAGCAC	:::::::: :::::::	UCGCUCUCUUCAUUCUGUCC	Translation
ath-miR157c-3p	JrMYB127	5	1	21	665	685	GCUCUCUAUACUUCUGUCACC	:: :: :::.:::::::	UAGGAAAGCAGUGUAGAGAGA	Cleavage
ath-miR158a-5p	JrMYB9	5	1	21	135	155	CUUUGUCUACAAUUUUGGAAA	:::.:::::::: :::	CCGGAAAAGUUGUAGACUAAG	Cleavage
ath-miR158a-5p	JrMYB8	5	1	21	132	152	CUUUGUCUACAAUUUUGGAAA	:::. :::::::::::	UCGAAAAAGCUGUAGACAAAG	Cleavage
ath-miR158a-5p	JrMYB45	5	1	21	266	286	CUUUGUCUACAAUUUUGGAAA	:::::.:::: :: ::.:	GGUCCAAGAUUGCAGCCAGAU	Cleavage
ath-miR158a-5p	JrMYB135	5	1	21	266	286	CUUUGUCUACAAUUUUGGAAA	:::::.:::: :: ::.:	GGUCCAAGAUUGCAGCCAGAU	Cleavage
ath-miR158a-5p	JrMYB143	5	1	21	977	997	CUUUGUCUACAAUUUUGGAAA	:::: :: :::::.. :::	GAUCCACAAGUGUAGGUCAAG	Cleavage
ath-miR159a	JrMYB170	5	1	21	610	630	UUUGGAUUGAAGGGAGCUCUA	::. :.:::::::.:: :	CCAAGUACUCUUCAAUUCACA	Cleavage
ath-miR159a	JrMYB175	5	1	21	495	515	UUUGGAUUGAAGGGAGCUCUA	: : :.::::::::::.	GUCAUCACUCUUCAAUCCAGU	Cleavage
ath-miR159a	JrMYB92	5	1	21	495	515	UUUGGAUUGAAGGGAGCUCUA	: : :.:::: :::::::	GUCAUCACUCUUCCAUCCAAA	Cleavage
ath-miR159b-3p	JrMYB170	5	1	21	610	630	UUUGGAUUGAAGGGAGCUCUU	::. :.:::::::.:: :	CCAAGUACUCUUCAAUUCACA	Cleavage
ath-miR159b-3p	JrMYB175	5	1	21	495	515	UUUGGAUUGAAGGGAGCUCUU	: : :.::::::::::.	GUCAUCACUCUUCAAUCCAGU	Cleavage
ath-miR159b-3p	JrMYB92	5	1	21	495	515	UUUGGAUUGAAGGGAGCUCUU	: : :.:::: :::::::	GUCAUCACUCUUCCAUCCAAA	Cleavage
ath-miR159b-5p	JrMYB207	5	1	21	916	936	GAGCUCCUUGAAGUUCAAUGG	:: :.:::: .:::::.:	GAAUGGGACUUGGAGGAGUUG	Translation
ath-miR159c	JrMYB170	5	1	21	610	630	UUUGGAUUGAAGGGAGCUCCU	::. :.:::::::.:: :	CCAAGUACUCUUCAAUUCACA	Cleavage
ath-miR159c	JrMYB175	5	1	21	495	515	UUUGGAUUGAAGGGAGCUCCU	: : :.::::::::::.	GUCAUCACUCUUCAAUCCAGU	Cleavage
ath-miR163	JrMYB92	5	1	24	124	147	UUGAAGAGGACUUGGAACUUCGAU	:. :: ::.:::.:::::.	CCUAAGCUUGCAGGUCUUCUUCGC	Cleavage
ath-miR164c-3p	JrMYB59	5	1	21	1085	1105	CACGUGUUCUACUACUCCAAC	:: :::::::.:: :::	AUGAGAUUAGUAGAGCAAGUG	Cleavage
ath-miR165a-3p	JrMYB198	5	1	21	33	53	UCGGACCAGGCUUCAUCCCCC	: : :.:::::::::: :	AAAGAAAGGAGCCUGGUCCAA	Cleavage
ath-miR165b	JrMYB198	5	1	21	33	53	UCGGACCAGGCUUCAUCCCCC	: : :.:::::::::: :	AAAGAAAGGAGCCUGGUCCAA	Cleavage
ath-miR166a-5p	JrMYB183	5	1	21	711	731	GGACUGUUGUCUGGCUCGAGG	..:.::::. ::::: :::..	UUUUGAGCUUGACAAAAGUUU	Cleavage
ath-miR166b-5p	JrMYB183	5	1	21	711	731	GGACUGUUGUCUGGCUCGAGG	..:.::::. ::::: :::..	UUUUGAGCUUGACAAAAGUUU	Cleavage
ath-miR167a-3p	JrMYB163	5	1	21	469	489	GAUCAUGUUCGCAGUUUCACC	:::.:: ::::.:. ::::	AGUGGAAGUGCGGAUUUGAUA	Cleavage
ath-miR167a-5p	JrMYB121	5	1	21	902	922	UGAAGCUGCCAGCAUGAUCUA	::::::: :::.. .::.:	AUGAUCAUGAUGGUGUUUUUA	Cleavage
ath-miR167a-5p	JrMYB120	5	1	21	893	913	UGAAGCUGCCAGCAUGAUCUA	::::::: :::.. .::.:	AUGAUCAUGAUGGUGUUUUUA	Cleavage
ath-miR167a-5p	JrMYB122	5	1	21	893	913	UGAAGCUGCCAGCAUGAUCUA	::::::: :::.. .::.:	AUGAUCAUGAUGGUGUUUUUA	Cleavage
ath-miR167a-5p	JrMYB119	5	1	21	893	913	UGAAGCUGCCAGCAUGAUCUA	::::::: :::.. .::.:	AUGAUCAUGAUGGUGUUUUUA	Cleavage
ath-miR167b	JrMYB120	5	1	21	893	913	UGAAGCUGCCAGCAUGAUCUA	::::::: :::.. .::.:	AUGAUCAUGAUGGUGUUUUUA	Cleavage
ath-miR167b	JrMYB121	5	1	21	902	922	UGAAGCUGCCAGCAUGAUCUA	::::::: :::.. .::.:	AUGAUCAUGAUGGUGUUUUUA	Cleavage
ath-miR167b	JrMYB122	5	1	21	893	913	UGAAGCUGCCAGCAUGAUCUA	::::::: :::.. .::.:	AUGAUCAUGAUGGUGUUUUUA	Cleavage
ath-miR167b	JrMYB119	5	1	21	893	913	UGAAGCUGCCAGCAUGAUCUA	::::::: :::.. .::.:	AUGAUCAUGAUGGUGUUUUUA	Cleavage
ath-miR167c-3p	JrMYB102	5	1	23	899	921	UAGGUCAUGCUGGUAGUUUCACC	:::::.: ::::::.: :	GUUCCAACUAUCCGCAUGAUCCA	Translation
ath-miR167d	JrMYB121	5	1	22	901	922	UGAAGCUGCCAGCAUGAUCUGG	::::::: :::.. .::.:	CAUGAUCAUGAUGGUGUUUUUA	Cleavage
ath-miR167d	JrMYB120	5	1	22	892	913	UGAAGCUGCCAGCAUGAUCUGG	::::::: :::.. .::.:	CAUGAUCAUGAUGGUGUUUUUA	Cleavage
ath-miR167d	JrMYB122	5	1	22	892	913	UGAAGCUGCCAGCAUGAUCUGG	::::::: :::.. .::.:	CAUGAUCAUGAUGGUGUUUUUA	Cleavage
ath-miR167d	JrMYB119	5	1	22	892	913	UGAAGCUGCCAGCAUGAUCUGG	::::::: :::.. .::.:	CAUGAUCAUGAUGGUGUUUUUA	Cleavage
ath-miR168a-5p	JrMYB138	5	1	21	932	952	UCGCUUGGUGCAGGUCGGGAA	.: :: ::::::::: .:.	AGUCAGAACUGCACCAACUGG	Cleavage
ath-miR168b-5p	JrMYB138	5	1	21	932	952	UCGCUUGGUGCAGGUCGGGAA	.: :: ::::::::: .:.	AGUCAGAACUGCACCAACUGG	Cleavage
ath-miR169a-3p	JrMYB138	5	1	20	1474	1493	GGCAAGUUGUCCUUGGCUAC	:. .::::::::::::	UGCACUUGGGACAACUUGCC	Cleavage
ath-miR169a-3p	JrMYB48	5	1	20	1474	1493	GGCAAGUUGUCCUUGGCUAC	:. .::::::::::::	UGCUCUUGGGACAACUUGCC	Cleavage
ath-miR169b-3p	JrMYB45	5	1	22	213	234	GGCAAGUUGUCCUUCGGCUACA	:: :::.:::: ::::.: :..	UGAAGCUGAAGAACAAUUGGUU	Translation
ath-miR169b-3p	JrMYB152	5	1	22	213	234	GGCAAGUUGUCCUUCGGCUACA	::.::.: .:::::::..	CGAUGCUGAGGAGCAACUUGUU	Translation
ath-miR169f-3p	JrMYB140	5	1	21	615	634	GCAAGUUGACCUUGGCUCUGC	::::: ::: ::::.:::	CGAGAGC-AAGCUCAAUUUGG	Translation
ath-miR169g-3p	JrMYB191	5	1	21	201	221	UCCGGCAAGUUGACCUUGGCU	:: ::: :::.::::: :::	AGGAAAGUUCAGCUUGCAGGA	Cleavage
ath-miR169g-3p	JrMYB223	5	1	21	201	221	UCCGGCAAGUUGACCUUGGCU	:: ::: :::.::::: :::	AGGAAAGUUCAGCUUGCAGGA	Cleavage
ath-miR169g-3p	JrMYB190	5	1	21	201	221	UCCGGCAAGUUGACCUUGGCU	:: ::: :::.::::: :::	AGGAAAGUUCAGCUUGCAGGA	Cleavage
ath-miR170-3p	JrMYB197	5	1	21	177	197	UGAUUGAGCCGUGUCAAUAUC	: ::::: :.:::: :::.:	UAGAUUGAGAUGGCUGAAUUA	Cleavage
ath-miR170-3p	JrMYB218	5	1	21	177	197	UGAUUGAGCCGUGUCAAUAUC	: ::::: :.:::: :::.:	UAGAUUGAGAUGGCUGAAUUA	Cleavage
ath-miR170-3p	JrMYB39	5	1	21	162	182	UGAUUGAGCCGUGUCAAUAUC	: ::::: :.:::: :::.:	CAGAUUGAGAUGGCUGAAUUA	Cleavage
ath-miR171a-3p	JrMYB55	5	1	21	444	464	UGAUUGAGCCGCGCCAAUAUC	: :::: :.::.:.:::::	CAGAUUGAGGUGGUUUAAUCA	Cleavage
ath-miR171a-3p	JrMYB78	5	1	21	174	194	UGAUUGAGCCGCGCCAAUAUC	: :::: :.::.:.:::::	CAGAUUGAGGUGGUUUAAUCA	Cleavage
ath-miR171c-5p	JrMYB219	5	1	21	639	659	AGAUAUUGGUGCGGUUCAAUC	::: : :::::::::::	UCCUGAUCACCACCAAUAUCU	Cleavage
ath-miR172a	JrMYB155	5	1	21	403	423	AGAAUCUUGAUGAUGCUGCAU	::: :::::::: ::: :	CAGCAUCAUCAUCAUGAUCCA	Cleavage
ath-miR172a	JrMYB221	5	1	21	817	837	AGAAUCUUGAUGAUGCUGCAU	: :: :: ::::::::.:	UGGAAGGUUCUUCAAGAUUUU	Translation
ath-miR172b-3p	JrMYB155	5	1	21	403	423	AGAAUCUUGAUGAUGCUGCAU	::: :::::::: ::: :	CAGCAUCAUCAUCAUGAUCCA	Cleavage
ath-miR172b-3p	JrMYB221	5	1	21	817	837	AGAAUCUUGAUGAUGCUGCAU	: :: :: ::::::::.:	UGGAAGGUUCUUCAAGAUUUU	Translation
ath-miR172b-5p	JrMYB70	5	1	20	598	617	GCAGCACCAUUAAGAUUCAC	::: : ::: :::::: ::	CUGACUAUUACUGGUGCAGC	Translation
ath-miR172c	JrMYB155	5	1	21	403	423	AGAAUCUUGAUGAUGCUGCAG	: ::: :::::::: ::: :	CAGCAUCAUCAUCAUGAUCCA	Cleavage
ath-miR172c	JrMYB221	5	1	21	817	837	AGAAUCUUGAUGAUGCUGCAG	: :: :: ::::::::.:	UGGAAGGUUCUUCAAGAUUUU	Translation
ath-miR172d-3p	JrMYB155	5	1	21	403	423	AGAAUCUUGAUGAUGCUGCAG	: ::: :::::::: ::: :	CAGCAUCAUCAUCAUGAUCCA	Cleavage
ath-miR172d-3p	JrMYB221	5	1	21	817	837	AGAAUCUUGAUGAUGCUGCAG	: :: :: ::::::::.:	UGGAAGGUUCUUCAAGAUUUU	Translation
ath-miR172d-5p	JrMYB28	5	1	21	741	761	GCAACAUCUUCAAGAUUCAGA	:.: :::::::: ::::	UAGUAGUGUUGAAGAUAUUGC	Cleavage
ath-miR172e-3p	JrMYB155	5	1	21	403	423	GGAAUCUUGAUGAUGCUGCAU	::: :::::::: ::: :	CAGCAUCAUCAUCAUGAUCCA	Cleavage
ath-miR172e-3p	JrMYB193	5	1	21	820	840	GGAAUCUUGAUGAUGCUGCAU	: :: :: ::::::::.:	UGGAAGGUUCUUCAAGAUUUC	Translation
ath-miR172e-5p	JrMYB70	5	1	20	598	617	GCAGCACCAUUAAGAUUCAC	::: : ::: :::::: ::	CUGACUAUUACUGGUGCAGC	Translation
ath-miR173-3p	JrMYB156	5	1	21	2498	2518	UGAUUCUCUGUGUAAGCGAAA	: :::.:.::::: :::.	AGACUCUUGCGCAGAGCAUCG	Cleavage
ath-miR173-3p	JrMYB36	5	1	21	75	95	UGAUUCUCUGUGUAAGCGAAA	:: ::::::. ::.::::	GGUCUCUUACAUUCAGGAUCA	Cleavage
ath-miR173-3p	JrMYB121	5	1	21	1038	1058	UGAUUCUCUGUGUAAGCGAAA	: :: .: :.::.:.::.:.:	UAUCAUUAAUACGGGGAGUUA	Cleavage
ath-miR173-3p	JrMYB122	5	1	21	1029	1049	UGAUUCUCUGUGUAAGCGAAA	: :: .: :.::.:.::.:.:	UAUCAUUAAUACGGGGAGUUA	Cleavage
ath-miR173-3p	JrMYB119	5	1	21	1029	1049	UGAUUCUCUGUGUAAGCGAAA	: :: .: :.::.:.::.:.:	UAUCAUUAAUACGGGGAGUUA	Cleavage
ath-miR173-3p	JrMYB118	5	1	21	1029	1049	UGAUUCUCUGUGUAAGCGAAA	: :: .: :.::.:.::.:.:	UAUCAUUAAUACGGGGAGUUA	Cleavage
ath-miR1886.2	JrMYB10	5	1	21	264	284	UGAGAUGAAAUCUUUGAUUGG	...:: :::::: : :::::	AUGGUCUAAGAUUGCUUCUCA	Cleavage
ath-miR1886.2	JrMYB151	5	1	21	264	284	UGAGAUGAAAUCUUUGAUUGG	...:: :::::: : :::::	AUGGUCUAAGAUUGCUUCUCA	Cleavage
ath-miR1886.3	JrMYB99	5	1	21	545	565	AAUUAAAGAUUUCAUCUUACU	.:::::. :::::.:::	AUGUGGAUGAGUUCUUUGAUU	Translation
ath-miR1888b	JrMYB132	5	1	21	105	125	UUAGGCUAAGAUUUGUGAAGA	: :.. :.::::: ::::::	CCAUUGGAGAUCUUUGCCUAA	Cleavage
ath-miR2111a-3p	JrMYB156	5	1	21	2863	2883	GUCCUCGGGAUGCGGAUUACC	::::: .::.:.:.:::.	GAAAAUCCAUAUUCUGGGGAU	Cleavage
ath-miR2111a-3p	JrMYB193	5	1	21	889	909	GUCCUCGGGAUGCGGAUUACC	:.:::. ::::..:: :::	AUUGAUCUUCAUCUUGAAGAC	Cleavage
ath-miR2111b-3p	JrMYB171	5	1	21	994	1014	AUCCUCGGGAUACAGUUUACC	:.:::: :::...:: :::	UCUGAACUAUAUUUUGAAGAU	Cleavage
ath-miR2112-5p	JrMYB129	5	1	21	324	344	CGCAAAUGCGGAUAUCAAUGU	.::::. ::.: :::::: :	UUAUUGGAAUUCUCAUUUGAG	Cleavage
ath-miR2933a	JrMYB142	5	1	22	756	777	GAAAUCGGAGAGGAAAUUCGCC	.::: .::.:..:.::::	AUUUGAUUCUCUUUUUGGUUUC	Cleavage
ath-miR2933b	JrMYB142	5	1	22	756	777	GAAAUCGGAGAGGAAAUUCGCC	.::: .::.:..:.::::	AUUUGAUUCUCUUUUUGGUUUC	Cleavage
ath-miR2934-3p	JrMYB183	5	1	21	968	988	CAUCCAAGGUGUUUGUAGAAA	:::::: :.:.:: ::: :::	UUUCUAAAGAUACAUUGCAUG	Cleavage
ath-miR2934-3p	JrMYB143	5	1	21	1079	1099	CAUCCAAGGUGUUUGUAGAAA	:.: ::.:.:..:: ::::	AAUUUCCAGAUAUUUUAGAUG	Cleavage
ath-miR2934-3p	JrMYB223	5	1	21	957	976	CAUCCAAGGUGUUUGUAGAAA	: ::: ::::.:.. ::::::	UCUCU-CAAAUAUUAUGGAUG	Cleavage
ath-miR2934-5p	JrMYB127	5	1	21	114	134	UCUUUCUGCAAACGCCUUGGA	.::: :.:::::. : ::::	AUCAAAGUGUUUGUUGCAAGA	Cleavage
ath-miR2936	JrMYB138	5	1	22	960	981	CUUGAGAGAGAGAACACAGACG	:::: :: :. .:::::.:::	GGUCUCUGCUUAUUCUCUUAAG	Translation
ath-miR2936	JrMYB32	5	1	22	475	496	CUUGAGAGAGAGAACACAGACG	::::::::::.: :::	AGCAAAUGUUCUCUCUUUGAAG	Cleavage
ath-miR2937	JrMYB126	5	1	21	538	558	AUAAGAGCUGUUGAAGGAGUC	::: : .:::::.::::::	GACGACAAUAACAGUUCUUAU	Cleavage
ath-miR2937	JrMYB126	5	1	21	625	645	AUAAGAGCUGUUGAAGGAGUC	::: : .:::::.::::::	GACGACAAUAACAGUUCUUAU	Cleavage
ath-miR2937	JrMYB114	5	1	21	248	268	AUAAGAGCUGUUGAAGGAGUC	:::: ::::::::::.	CCCUCCAAGAACAGCUCUUGA	Cleavage
ath-miR2938	JrMYB44	5	1	21	852	872	GAUCUUUUGAGAGGGUUCCAG	::::.:..::. ..::.::::	CUGGGAUUCUUGUGAAGGAUC	Translation
ath-miR2938	JrMYB78	5	1	21	618	638	GAUCUUUUGAGAGGGUUCCAG	:.:...::: :.::::::	AAUGGAUUUUCUGAGAAGAUC	Cleavage
ath-miR2938	JrMYB194	5	1	21	403	423	GAUCUUUUGAGAGGGUUCCAG	::::: ::::::: ::::	GUGGAAGACUCUCAAUUGAUC	Cleavage
ath-miR2938	JrMYB148	5	1	21	182	202	GAUCUUUUGAGAGGGUUCCAG	::.: :.:.:::: ::::	GAGGGAACUUUUCAACAGAUG	Cleavage
ath-miR2938	JrMYB107	5	1	21	203	223	GAUCUUUUGAGAGGGUUCCAG	::.: : :.:::.:::::	GAGGGAACAUUUCAGAAGAUG	Cleavage
ath-miR3434-3p	JrMYB207	5	1	20	540	559	UCAGAGUAUCAGCCAUGUGA	:::::::.:::: : .::	CCACAUGGUUGAUCCAUUGC	Cleavage
ath-miR3434-5p	JrMYB212	5	1	20	798	817	ACUUGGCUGAUUCUAUUAUU	::: : ::::.:::.:::	AAUCAGUGAAUUAGCUAAGG	Cleavage
ath-miR3440b-5p	JrMYB38	5	1	21	697	717	UUUUCUUGGCCCAUCCACUUC	: : :::: :.::::..::	UUAUUUGAUGCGUCAAGGGAA	Translation
ath-miR3440b-5p	JrMYB37	5	1	21	697	717	UUUUCUUGGCCCAUCCACUUC	: : :::: :.::::..::	UUAUUUGAUGCGUCAAGGGAA	Translation
ath-miR390a-5p	JrMYB22	5	1	21	373	393	AAGCUCAGGAGGGAUAGCGCC	: ::.:::::: :::::	GUUUCGAUUCCUCCUAAGCUU	Cleavage
ath-miR390a-5p	JrMYB24	5	1	21	373	393	AAGCUCAGGAGGGAUAGCGCC	: ::.:::::: :::::	GUUUCGAUUCCUCCUAAGCUU	Cleavage
ath-miR390a-5p	JrMYB23	5	1	21	373	393	AAGCUCAGGAGGGAUAGCGCC	: ::.:::::: :::::	GUUUCGAUUCCUCCUAAGCUU	Cleavage
ath-miR390b-5p	JrMYB24	5	1	21	373	393	AAGCUCAGGAGGGAUAGCGCC	: ::.:::::: :::::	GUUUCGAUUCCUCCUAAGCUU	Cleavage
ath-miR390b-5p	JrMYB23	5	1	21	373	393	AAGCUCAGGAGGGAUAGCGCC	: ::.:::::: :::::	GUUUCGAUUCCUCCUAAGCUU	Cleavage
ath-miR390b-5p	JrMYB22	5	1	21	373	393	AAGCUCAGGAGGGAUAGCGCC	: ::.:::::: :::::	GUUUCGAUUCCUCCUAAGCUU	Cleavage
ath-miR3932a	JrMYB46	5	1	21	10	30	AACUUUGUGAUGACAACGAAG	: :: ::::..: :::::: :	CCUCCUUGUUGUGACAAAGAU	Cleavage
ath-miR3932a	JrMYB36	5	1	21	10	30	AACUUUGUGAUGACAACGAAG	: :: ::: ..: ::::::::	CCUCCUUGCUGUGACAAAGUU	Cleavage
ath-miR3932a	JrMYB94	5	1	21	10	30	AACUUUGUGAUGACAACGAAG	:: ::::..:. .::.:::	GCUCCUUGUUGUUCUAAGGUU	Cleavage
ath-miR3932a	JrMYB133	5	1	21	664	684	AACUUUGUGAUGACAACGAAG	: :: : ::::::. :::::	CAUCAUCAUCAUCAUCAAGUU	Cleavage
ath-miR3932b-3p	JrMYB46	5	1	21	10	30	AACUUUGUGAUGACAACGAAG	: :: ::::..: :::::: :	CCUCCUUGUUGUGACAAAGAU	Cleavage
ath-miR3932b-3p	JrMYB36	5	1	21	10	30	AACUUUGUGAUGACAACGAAG	: :: ::: ..: ::::::::	CCUCCUUGCUGUGACAAAGUU	Cleavage
ath-miR3932b-3p	JrMYB94	5	1	21	10	30	AACUUUGUGAUGACAACGAAG	:: ::::..:. .::.:::	GCUCCUUGUUGUUCUAAGGUU	Cleavage
ath-miR3932b-3p	JrMYB133	5	1	21	664	684	AACUUUGUGAUGACAACGAAG	: :: : ::::::. :::::	CAUCAUCAUCAUCAUCAAGUU	Cleavage
ath-miR3932b-5p	JrMYB180	5	1	21	79	99	UUUGACGUGCUCGAUCUGCUC	:: .:.:::.:.::::..	UUGCUUGUUGAGUAUGUCAGG	Cleavage
ath-miR393a-3p	JrMYB172	5	1	21	991	1010	AUCAUGCUAUCUCUUUGGAUU	:.:.::::: :: ::::::::	AGUUCAAAG-GACAGCAUGAU	Cleavage
ath-miR393a-3p	JrMYB25	5	1	21	192	212	AUCAUGCUAUCUCUUUGGAUU	::: :.::::.:: ::::.	UAUCAAGAGAGGUAACAUGGG	Cleavage
ath-miR394a	JrMYB35	5	1	20	51	70	UUGGCAUUCUGUCCACCUCC	::::: :::. :::: :.::	GGAGGAGGAUCGAAUUCUAA	Translation
ath-miR394b-3p	JrMYB174	5	1	21	495	514	AGGUGGGCAUACUGCCAAUAG	.:::: ::::.:::::...:	UUAUUC-CAGUGUGCCCGUUU	Cleavage
ath-miR394b-5p	JrMYB35	5	1	20	51	70	UUGGCAUUCUGUCCACCUCC	::::: :::. :::: :.::	GGAGGAGGAUCGAAUUCUAA	Translation
ath-miR395a	JrMYB36	5	1	21	630	651	CUGAAGUG-UUUGGGGGAACUC	.::::::.:::: :: :::::	UGGUUCCCUCAAAUCAGUUCAG	Cleavage
ath-miR395a	JrMYB84	5	1	21	640	660	CUGAAGUGUUUGGGGGAACUC	: :::.:.::::.:: :::	AAUUUCUCUCAAAUACCUCAA	Cleavage
ath-miR395a	JrMYB25	5	1	21	377	397	CUGAAGUGUUUGGGGGAACUC	::::.::::: .:::::	CGAUUCCUCCAAAGCUUUCAG	Cleavage
ath-miR395b	JrMYB213	5	1	21	513	532	CUGAAGUGUUUGGGGGGACUC	:::.::: :::::: :::::	CAGUUCCCACAAACA-UUCAG	Cleavage
ath-miR395c	JrMYB213	5	1	21	513	532	CUGAAGUGUUUGGGGGGACUC	:::.::: :::::: :::::	CAGUUCCCACAAACA-UUCAG	Cleavage
ath-miR395d	JrMYB36	5	1	21	630	651	CUGAAGUG-UUUGGGGGAACUC	.::::::.:::: :: :::::	UGGUUCCCUCAAAUCAGUUCAG	Cleavage
ath-miR395d	JrMYB84	5	1	21	640	660	CUGAAGUGUUUGGGGGAACUC	: :::.:.::::.:: :::	AAUUUCUCUCAAAUACCUCAA	Cleavage
ath-miR395d	JrMYB25	5	1	21	377	397	CUGAAGUGUUUGGGGGAACUC	::::.::::: .:::::	CGAUUCCUCCAAAGCUUUCAG	Cleavage
ath-miR395e	JrMYB36	5	1	21	630	651	CUGAAGUG-UUUGGGGGAACUC	.::::::.:::: :: :::::	UGGUUCCCUCAAAUCAGUUCAG	Cleavage
ath-miR395e	JrMYB84	5	1	21	640	660	CUGAAGUGUUUGGGGGAACUC	: :::.:.::::.:: :::	AAUUUCUCUCAAAUACCUCAA	Cleavage
ath-miR395e	JrMYB25	5	1	21	377	397	CUGAAGUGUUUGGGGGAACUC	::::.::::: .:::::	CGAUUCCUCCAAAGCUUUCAG	Cleavage
ath-miR395f	JrMYB213	5	1	21	513	532	CUGAAGUGUUUGGGGGGACUC	:::.::: :::::: :::::	CAGUUCCCACAAACA-UUCAG	Cleavage
ath-miR396a-3p	JrMYB156	5	1	21	1633	1653	GUUCAAUAAAGCUGUGGGAAG	: :::..: :::: ::::.:.	CCUCCUGCUGCUUCAUUGGAU	Cleavage
ath-miR396a-3p	JrMYB73	5	1	21	662	682	GUUCAAUAAAGCUGUGGGAAG	: : ..:.::::::: ::::	CCUAUUAUAGCUUUAGUGAAG	Cleavage
ath-miR396a-3p	JrMYB74	5	1	21	893	913	GUUCAAUAAAGCUGUGGGAAG	::. :::::::: :: ::.	GCUCUAACAGCUUUCUUCAAU	Cleavage
ath-miR396a-5p	JrMYB136	5	1	21	134	154	UUCCACAGCUUUCUUGAACUG	::: :: : :::: :::::::	CAGGUCUAAAAAGGUGUGGAA	Cleavage
ath-miR396a-5p	JrMYB46	5	1	21	131	151	UUCCACAGCUUUCUUGAACUG	::: :: : :::: :::::::	CAGGUCUAAAAAGAUGUGGAA	Cleavage
ath-miR396a-5p	JrMYB213	5	1	21	900	920	UUCCACAGCUUUCUUGAACUG	::::.: :. ::::::::	UCUUUCAGGUAGCCUGUGGAA	Cleavage
ath-miR396b-3p	JrMYB163	5	1	21	661	681	GCUCAAGAAAGCUGUGGGAAA	::.:::::::: ::::.	CCUCUCACAGCUUACUUGGAU	Cleavage
ath-miR396b-5p	JrMYB213	5	1	21	900	920	UUCCACAGCUUUCUUGAACUU	::::.: :. ::::::::	UCUUUCAGGUAGCCUGUGGAA	Cleavage
ath-miR396b-5p	JrMYB46	5	1	21	131	151	UUCCACAGCUUUCUUGAACUU	:: :: : :::: :::::::	CAGGUCUAAAAAGAUGUGGAA	Cleavage
ath-miR396b-5p	JrMYB136	5	1	21	134	154	UUCCACAGCUUUCUUGAACUU	:: :: : :::: :::::::	CAGGUCUAAAAAGGUGUGGAA	Cleavage
ath-miR397a	JrMYB190	5	1	21	738	758	UCAUUGAGUGCAGCGUUGAUG	.: .:.:::::::: :::	ACGUACUGUUGCACUCACUGA	Cleavage
ath-miR397a	JrMYB110	5	1	21	888	908	UCAUUGAGUGCAGCGUUGAUG	: :: : ::: ::::.::::	CUUCCAAUCUGAACUCGAUGA	Translation
ath-miR397b	JrMYB119	5	1	21	566	587	UCAUUGAGU-GCAUCGUUGAUG	: ::.. ::::: :::::::::	CCUCGGGGAUGCUACUCAAUGA	Cleavage
ath-miR397b	JrMYB24	5	1	21	782	803	UCAUUGAGUGCAUC-GUUGAUG	::.: : :.::::.::.::::	AAUUAUCUGGUGCAUUCGAUGA	Cleavage
ath-miR397b	JrMYB23	5	1	21	782	803	UCAUUGAGUGCAUC-GUUGAUG	::.: : :.::::.::.::::	AAUUAUCUGGUGCAUUCGAUGA	Cleavage
ath-miR397b	JrMYB22	5	1	21	722	743	UCAUUGAGUGCAUC-GUUGAUG	::.: : :.::::.::.::::	AAUUAUCUGGUGCAUUCGAUGA	Cleavage
ath-miR398a-3p	JrMYB144	5	1	21	922	942	UGUGUUCUCAGGUCACCCCUU	::: :. ::::::::::	CCGGGAAGGACUGAGAACACU	Cleavage
ath-miR398b-3p	JrMYB144	5	1	21	922	942	UGUGUUCUCAGGUCACCCCUG	: ::: :. ::::::::::	CCGGGAAGGACUGAGAACACU	Cleavage
ath-miR398b-5p	JrMYB193	5	1	21	406	426	AGGGUUGAUAUGAGAACACAC	::::: .:::::::..:	GCUUGUUCAUAUAUCAAUUCA	Cleavage
ath-miR398c-3p	JrMYB144	5	1	21	922	942	UGUGUUCUCAGGUCACCCCUG	: ::: :. ::::::::::	CCGGGAAGGACUGAGAACACU	Cleavage
ath-miR398c-5p	JrMYB193	5	1	21	406	426	AGGGUUGAUAUGAGAACACAC	::::: .:::::::..:	GCUUGUUCAUAUAUCAAUUCA	Cleavage
ath-miR399a	JrMYB138	5	1	21	1349	1369	UGCCAAAGGAGAUUUGCCCUG	::: :::::::: ::::	GUGGGGAAAUCUCCAAUGGCC	Cleavage
ath-miR399a	JrMYB48	5	1	21	1349	1369	UGCCAAAGGAGAUUUGCCCUG	::: :::::::: ::::	GUGGGGAAAUCUCCAAUGGCC	Cleavage
ath-miR399c-5p	JrMYB142	5	1	21	917	937	GGGCAUCUUUCUAUUGGCAGG	:. ::::: .::::::: .::	CUAGCCAAGGGAAAGAUUUCC	Cleavage
ath-miR399c-5p	JrMYB208	5	1	21	883	903	GGGCAUCUUUCUAUUGGCAGG	:::::.:::.:::: .:	GAACCCAAUGGAAGGAUGAUC	Cleavage
ath-miR399c-5p	JrMYB8	5	1	21	481	501	GGGCAUCUUUCUAUUGGCAGG	::: . :::::: :::.:.	AAUGCAGCUAGAAACAUGUCU	Cleavage
ath-miR399d	JrMYB138	5	1	21	1349	1369	UGCCAAAGGAGAUUUGCCCCG	::: :::::::: ::::	GUGGGGAAAUCUCCAAUGGCC	Cleavage
ath-miR399d	JrMYB48	5	1	21	1349	1369	UGCCAAAGGAGAUUUGCCCCG	::: :::::::: ::::	GUGGGGAAAUCUCCAAUGGCC	Cleavage
ath-miR399f	JrMYB138	5	1	21	1349	1369	UGCCAAAGGAGAUUUGCCCGG	.::: :::::::: ::::	GUGGGGAAAUCUCCAAUGGCC	Cleavage
ath-miR399f	JrMYB48	5	1	21	1349	1369	UGCCAAAGGAGAUUUGCCCGG	.::: :::::::: ::::	GUGGGGAAAUCUCCAAUGGCC	Cleavage
ath-miR401	JrMYB67	5	1	21	151	171	CGAAACUGGUGUCGACCGACA	::: : :::.::.: ::.:	CUUCGAUGGACGCCGGAUUUG	Cleavage
ath-miR403-5p	JrMYB193	5	1	22	1163	1184	UGUUUUGUGCUUGAAUCUAAUU	::: ::: ::::::.::	UUUCUGAUGCAACCACAAAGCA	Translation
ath-miR403-5p	JrMYB193	5	1	22	156	177	UGUUUUGUGCUUGAAUCUAAUU	: ::::..: :.::::::	AUCCAAAUUCGGGGAUAAAACA	Cleavage
ath-miR403-5p	JrMYB216	5	1	22	674	695	UGUUUUGUGCUUGAAUCUAAUU	:. :.:: ::. ::::.::::	AGCUGGAAGCAGACACAGAACA	Translation
ath-miR405a	JrMYB202	5	1	24	164	187	AUGAGUUGGGUCUAACCCAUAACU	: ::::::::::::..	UCAAUAAGCUUAGACCCAACUUGA	Cleavage
ath-miR405b	JrMYB202	5	1	24	164	187	AUGAGUUGGGUCUAACCCAUAACU	: ::::::::::::..	UCAAUAAGCUUAGACCCAACUUGA	Cleavage
ath-miR405d	JrMYB202	5	1	24	164	187	AUGAGUUGGGUCUAACCCAUAACU	: ::::::::::::..	UCAAUAAGCUUAGACCCAACUUGA	Cleavage
ath-miR407	JrMYB128	5	1	21	618	638	UUUAAAUCAUAUACUUUUGGU	.:::: : .::::::: ::.	UUCAAAUGGGUAUGAUUCAAG	Cleavage
ath-miR407	JrMYB217	5	1	21	432	452	UUUAAAUCAUAUACUUUUGGU	: ::: : :.: ::.:::.::	AACAACAUUGUCUGGUUUGAA	Translation
ath-miR407	JrMYB98	5	1	21	625	645	UUUAAAUCAUAUACUUUUGGU	:: ::: :.::.:::.::	GACAUUAGUUUGUGGUUUGAA	Cleavage
ath-miR413	JrMYB125	5	1	21	767	787	AUAGUUUCUCUUGUUCUGCAC	::::: .::::::::.. :	CUGCAGCGCAAGAGAAGUCAC	Cleavage
ath-miR414	JrMYB187	5	1	21	788	808	UCAUCUUCAUCAUCAUCGUCA	::::::: ::: ::.::::.	UGACGAUCAUGCAGAGGAUGG	Translation
ath-miR414	JrMYB156	5	1	21	1866	1886	UCAUCUUCAUCAUCAUCGUCA	::.:.: ::: ::::::::	AGAUGGUUUUGAGGAAGAUGA	Cleavage
ath-miR414	JrMYB179	5	1	21	1140	1160	UCAUCUUCAUCAUCAUCGUCA	:.: ::::.::.:::: :	CAAUGCAGAUGGUGGAGAUCA	Cleavage
ath-miR414	JrMYB87	5	1	21	210	230	UCAUCUUCAUCAUCAUCGUCA	.:.::: :::::::: ::	CAUUGGUGAAGAUGAAGAGGA	Cleavage
ath-miR414	JrMYB215	5	1	21	204	224	UCAUCUUCAUCAUCAUCGUCA	.:.::: :::::::: ::	CUUUGGUGAAGAUGAAGAGGA	Cleavage
ath-miR414	JrMYB198	5	1	21	204	224	UCAUCUUCAUCAUCAUCGUCA	:: ::: :::::::: ::	CUUCGCUGAAGAUGAAGAAGA	Cleavage
ath-miR414	JrMYB8	5	1	21	192	212	UCAUCUUCAUCAUCAUCGUCA	::: :: ::::::: :::	CUUCGAAGAGGAUGAAGUUGA	Cleavage
ath-miR414	JrMYB8	5	1	21	374	394	UCAUCUUCAUCAUCAUCGUCA	:.::: :: : ::::.:::	ACAUGAUUAUCAAGAAGGUGA	Translation
ath-miR414	JrMYB37	5	1	21	945	965	UCAUCUUCAUCAUCAUCGUCA	:.: ::.::::::: :: :	GAAUGUUGGUGAUGAAUAUCA	Cleavage
ath-miR414	JrMYB38	5	1	21	945	965	UCAUCUUCAUCAUCAUCGUCA	:.: ::.::::::: :: :	GAAUGUUGGUGAUGAAUAUCA	Cleavage
ath-miR414	JrMYB21	5	1	21	948	968	UCAUCUUCAUCAUCAUCGUCA	:::. :. : :::::::::	CAACGGCGGCGCUGAAGAUGA	Translation
ath-miR417	JrMYB141	5	1	21	867	887	GAAGGUAGUGAAUUUGUUCGA	:. .::::::.:..:::.	GAUAGAGAAUUCAUUGUCUUU	Cleavage
ath-miR418	JrMYB219	5	1	21	226	246	UAAUGUGAUGAUGAACUGACC	::: ::::::::: :::	CAACAGAUCAUCAUCAAUUUA	Cleavage
ath-miR419	JrMYB105	5	1	21	783	803	UUAUGAAUGCUGAGGAUGUUG	.:... .::::.:::.::::	UAGUGCAUUCAGUAUUUAUAA	Cleavage
ath-miR419	JrMYB95	5	1	21	678	698	UUAUGAAUGCUGAGGAUGUUG	:. : :::..:::::.::..	AAGAAACCUUGGCAUUUAUGG	Cleavage
ath-miR4221	JrMYB163	5	1	22	702	723	UUUUCCUCUGUUGAAUUCUUGC	:::: :.:..:.:::..:	AUUUGAAUGCGAUGGGGGAGGA	Cleavage
ath-miR4221	JrMYB157	5	1	22	186	207	UUUUCCUCUGUUGAAUUCUUGC	:: :: :::: :::::.:::	GCCUGACAUCAAGAGAGGGAAA	Translation
ath-miR4221	JrMYB220	5	1	22	72	93	UUUUCCUCUGUUGAAUUCUUGC	.:::. :...:::::.::.	UAGAGAGAACGGUAGAGGGAAG	Cleavage
ath-miR4221	JrMYB190	5	1	22	186	207	UUUUCCUCUGUUGAAUUCUUGC	:: :::: ::::::::.	ACCUGAUAUCAAAAGAGGAAAG	Translation
ath-miR4221	JrMYB105	5	1	22	704	725	UUUUCCUCUGUUGAAUUCUUGC	: :: :.:...::::::..	GAUAUAAAUUAGUGGAGGAAGG	Cleavage
ath-miR4239	JrMYB187	5	1	21	889	909	UUUGUUAUUUUCGCAUGCUCC	::: ::::: ::.::::	GACCCAUACGAAAUUAGCAAA	Cleavage
ath-miR4239	JrMYB141	5	1	21	209	229	UUUGUUAUUUUCGCAUGCUCC	::. ::: :.:: ::::::	UCAGUUUGCAAGAAGAACAAA	Cleavage
ath-miR4239	JrMYB223	5	1	21	209	229	UUUGUUAUUUUCGCAUGCUCC	::: ::: ..:: ::::::	UCAGCUUGCAGGAAGAACAAA	Cleavage
ath-miR4239	JrMYB76	5	1	21	15	35	UUUGUUAUUUUCGCAUGCUCC	::: : .::::::.: .::	UCAGCCUCUGAAAAUGAGGAA	Cleavage
ath-miR4243	JrMYB39	5	1	21	483	503	UUGAAAUUGUAGAUUUCGUAC	::::. ::: ..::::::	CAACGAGUUCUUUGAUUUCAC	Translation
ath-miR426	JrMYB219	5	1	21	199	219	UUUUGGAAAUUUGUCCUUACG	:.::.:::.:::.: .::	AAGAGGGGCAAGUUUUCUGAA	Cleavage
ath-miR426	JrMYB142	5	1	21	921	941	UUUUGGAAAUUUGUCCUUACG	:.::: :.:::::: :::	CCAAGGGAAAGAUUUCCUAAA	Cleavage
ath-miR426	JrMYB144	5	1	21	316	336	UUUUGGAAAUUUGUCCUUACG	:: : ::..:.::::..::.	AGUCAUGAUGAGUUUCUGAAG	Cleavage
ath-miR426	JrMYB59	5	1	21	625	645	UUUUGGAAAUUUGUCCUUACG	:.: :::::.:: :::: :	AAUGAAGACAAGUUACCAAUA	Cleavage
ath-miR426	JrMYB49	5	1	21	1000	1020	UUUUGGAAAUUUGUCCUUACG	:::: :.:: :::::.:.	UUUAAGUUCGAAAUUCCAGAG	Cleavage
ath-miR426	JrMYB159	5	1	21	1000	1020	UUUUGGAAAUUUGUCCUUACG	:::: :.:: :::::.:.	UUUAAGUUCGAAAUUCCAGAG	Cleavage
ath-miR447a-3p	JrMYB66	5	1	22	606	628	UUGGGGACGAGAUGUU-UUGUUG	::..:: :::::.::::: .:::	CAGUAAGAACAUUUCGUCAUCAA	Cleavage
ath-miR447a-3p	JrMYB80	5	1	22	580	601	UUGGGGACGAGAUGUUUUGUUG	::.: .::: ::::::..:::	CAGCUCGACACCUCGUCUUCAA	Cleavage
ath-miR447a-3p	JrMYB65	5	1	22	382	403	UUGGGGACGAGAUGUUUUGUUG	:::::: .::::: .:::	AGUAAAAACAAUUCGUCAUCAA	Cleavage
ath-miR447a-3p	JrMYB172	5	1	22	816	836	UUGGGGACGAGAUGUUUUGUUG	::.::: :::.::.::.::	UUCCAGAAC-UCUUGUUCCUAA	Cleavage
ath-miR447a.2-3p	JrMYB106	5	1	21	868	888	UAUGGAAGAAAUUGUAGUAUU	::: ::...:::::::.. :	UAUAAUAUGGUUUCUUCUGCA	Cleavage
ath-miR447b	JrMYB66	5	1	22	606	628	UUGGGGACGAGAUGUU-UUGUUG	::..:: :::::.::::: .:::	CAGUAAGAACAUUUCGUCAUCAA	Cleavage
ath-miR447b	JrMYB80	5	1	22	580	601	UUGGGGACGAGAUGUUUUGUUG	::.: .::: ::::::..:::	CAGCUCGACACCUCGUCUUCAA	Cleavage
ath-miR447b	JrMYB65	5	1	22	382	403	UUGGGGACGAGAUGUUUUGUUG	:::::: .::::: .:::	AGUAAAAACAAUUCGUCAUCAA	Cleavage
ath-miR447b	JrMYB172	5	1	22	816	836	UUGGGGACGAGAUGUUUUGUUG	::.::: :::.::.::.::	UUCCAGAAC-UCUUGUUCCUAA	Cleavage
ath-miR447c-3p	JrMYB34	5	1	22	31	53	UUGGGGAC-GACAUCUUUUGUUG	: .:::::::: ::::.:::	GCCCCGAAGAUGUCAGUCCUCAA	Cleavage
ath-miR447c-3p	JrMYB115	5	1	22	253	274	UUGGGGACGACAUCUUUUGUUG	.::: :::: :::.:.::	AUGGGAAAUAUGUGGUCUCUAA	Cleavage
ath-miR472-3p	JrMYB58	5	1	22	825	845	UUUUUCCUACUCCGCCCAUACC	:: ::: ::::: :::.::::	GGCAUGC-CGGAGGAGGGAAAA	Cleavage
ath-miR472-3p	JrMYB192	5	1	22	377	398	UUUUUCCUACUCCGCCCAUACC	: ::: : ::::.::::..:	AGAAUGUGAUGAGUGGGAAGGA	Cleavage
ath-miR5012	JrMYB6	5	1	21	395	415	UUUUACUGCUACUUGUGUUCC	:.. :.::::::.. :::::	AGGGAAUAAGUAGUGAUAAAA	Cleavage
ath-miR5014a-5p	JrMYB186	5	1	21	405	425	ACACUUAGUUUUGUACAACAU	:: :: ::.:.: :.::::	UAGUGGUUCAGAGCAAGGUGU	Cleavage
ath-miR5014b	JrMYB2	5	1	21	508	528	AUUUGUACACCUAGAUCUGUA	:.:::::. ::::: :.:::	UGCAGAUUGAGGUGGAUAAAC	Cleavage
ath-miR5014b	JrMYB140	5	1	21	157	177	AUUUGUACACCUAGAUCUGUA	:.:::::. ::::: :.:::	UGCAGAUUGAGGUGGAUAAAC	Cleavage
ath-miR5014b	JrMYB143	5	1	21	157	177	AUUUGUACACCUAGAUCUGUA	:.:::. .:::::: :: :::	UGCAGGCUUAGGUGGACUAAU	Cleavage
ath-miR5014b	JrMYB95	5	1	21	169	189	AUUUGUACACCUAGAUCUGUA	:.:::: . ::::: :.::::	UGCAGACUCAGGUGGAUAAAU	Cleavage
ath-miR5014b	JrMYB104	5	1	21	157	177	AUUUGUACACCUAGAUCUGUA	:.:::: . ::::: :.::::	UGCAGACUAAGGUGGAUAAAU	Cleavage
ath-miR5016	JrMYB125	5	1	21	875	895	UUCUUGUGGAUUCCUUGGAAA	:: :::::::...::::	CAUCAAAGGAAUUUGCAAGCC	Cleavage
ath-miR5016	JrMYB68	5	1	21	908	928	UUCUUGUGGAUUCCUUGGAAA	::... :::.::: ::.:::	AUUUUGUGGAGUCCCCAGGAA	Cleavage
ath-miR5016	JrMYB156	5	1	21	2872	2892	UUCUUGUGGAUUCCUUGGAAA	: :.: .::.:::::::: :	UAUUCUGGGGAUCCACAAAAC	Cleavage
ath-miR5016	JrMYB80	5	1	21	37	57	UUCUUGUGGAUUCCUUGGAAA	:::: :::.::: ::::.	GGUCCAUGGAGUCCUGAAGAG	Cleavage
ath-miR5017-5p	JrMYB54	5	1	21	686	706	AUUUGUUACUAAUUUGGAAUG	:::::::: ::.::::	GCCACCAAAUUAUUAGCAAAG	Cleavage
ath-miR5017-5p	JrMYB210	5	1	21	248	268	AUUUGUUACUAAUUUGGAAUG	:::::::.: :.::.::	ACAGCCAAAUUGGGAGCAGAU	Cleavage
ath-miR5017-5p	JrMYB182	5	1	21	37	57	AUUUGUUACUAAUUUGGAAUG	:::::.::::: :.: ::	GUUUCCAGAUUAGAAGCCAAG	Cleavage
ath-miR5019	JrMYB2	5	1	21	196	216	UGUUGGGAAAGAAAAACUCUU	:::::.:::.:::::	UCCUUUUUUUUUUUUCCAACU	Cleavage
ath-miR5020a	JrMYB25	5	1	21	595	615	UGGAAGAAGGUGAGACUUGCA	::::. ::: : ::::::::.	UGCAGCUCUAAACUUCUUCCG	Translation
ath-miR5020c	JrMYB92	5	1	21	901	921	UGGCAUGGAAGAAGGUGAGAC	: ::..::: :: ::::::..	GCCUUGCCUCCUGCCAUGCUG	Cleavage
ath-miR5020c	JrMYB75	5	1	21	919	939	UGGCAUGGAAGAAGGUGAGAC	.:: .::::::::. :::	AAUUCUUCUUCUUCCGAGCCC	Cleavage
ath-miR5020c	JrMYB206	5	1	21	919	939	UGGCAUGGAAGAAGGUGAGAC	.:: .::::::::. :::	AAUUCUUCUUCUUCCGAGCCC	Cleavage
ath-miR5020c	JrMYB192	5	1	21	64	84	UGGCAUGGAAGAAGGUGAGAC	.:: ::::: ::.:::.:	AGUUCUCCUUCCUCUAUGUCU	Translation
ath-miR5021	JrMYB2	5	1	20	193	212	UGAGAAGAAGAAGAAGAAAA	:: :: :.::.::.::.::	UUAUCCUUUUUUUUUUUUCC	Cleavage
ath-miR5022	JrMYB54	5	1	21	730	750	GUCAUGGGGUAUGAUCGAAUG	:::.:.::.: .:.:::::	GAUUUGGUCGUCUCUCAUGAA	Translation
ath-miR5022	JrMYB6	5	1	21	354	374	GUCAUGGGGUAUGAUCGAAUG	: :: : :.: ::::..::::	CCUUAGCUUAGACCCUGUGAC	Translation
ath-miR5023	JrMYB179	5	1	21	376	396	AUUGGUAGUGGAUAAGGGGGC	:::. : ::::.::.::::	UCCCUGUCUUCCAUUAUCAAU	Cleavage
ath-miR5026	JrMYB79	5	1	21	406	426	ACUCAUAAGAUCGUGACACGU	: :::::::: ::::::	UAUUCUCACGAUCACAUGAGU	Cleavage
ath-miR5630a	JrMYB56	5	1	21	776	796	GCUAAGAGCGGUUCUGAUGGA	.: ::::::..:::.:::	CUCCUCAGAAUUGCUUUUACA	Cleavage
ath-miR5630b	JrMYB56	5	1	21	776	796	GCUAAGAGCGGUUCUGAUGGA	.: ::::::..:::.:::	CUCCUCAGAAUUGCUUUUACA	Cleavage
ath-miR5632-3p	JrMYB33	5	1	21	705	725	UUGGAUUUAUAGUUGGAUAAG	:::::::::..::.:.	GAAUUCCAACUAUGGAUUCGC	Cleavage
ath-miR5632-3p	JrMYB211	5	1	21	665	685	UUGGAUUUAUAGUUGGAUAAG	:: :: ..:::::::::::	CUACUCAGGCUAUAAAUCCAU	Cleavage
ath-miR5632-3p	JrMYB169	5	1	21	732	752	UUGGAUUUAUAGUUGGAUAAG	::. ::.:::. ::::::	GCAAUUGAAUUAUGCAUCCAA	Cleavage
ath-miR5632-3p	JrMYB40	5	1	21	542	562	UUGGAUUUAUAGUUGGAUAAG	:. : .:.::::::: :::	UGUGGCAGAUUAUAAAUACAA	Cleavage
ath-miR5632-5p	JrMYB42	5	1	21	649	669	UUGAUUCUCUUAUCCAACUGU	: :::: :.:::.::::.	AAUGGUGGAGAGGAGGAUCAG	Cleavage
ath-miR5632-5p	JrMYB191	5	1	21	482	502	UUGAUUCUCUUAUCCAACUGU	::: :.::::.::.::.:	CCAGACUGGUAAGGGAGUCGA	Cleavage
ath-miR5632-5p	JrMYB190	5	1	21	482	502	UUGAUUCUCUUAUCCAACUGU	::: :.::::.::.::.:	CCAGACUGGUAAGGGAGUCGA	Cleavage
ath-miR5632-5p	JrMYB206	5	1	21	396	416	UUGAUUCUCUUAUCCAACUGU	.: : : ::: ::::::.::	CUACUGGAAUACGAGAAUUAA	Translation
ath-miR5633	JrMYB111	5	1	21	1034	1054	UAUGAUCAUCAGAAAACAGUG	:.: ::::.::: :::: ::	AAUUAUUUUUUGACGAUCCUA	Cleavage
ath-miR5633	JrMYB185	5	1	21	755	775	UAUGAUCAUCAGAAAACAGUG	::: : :: ::::::::::.	CACCGCAUUAUGAUGAUCAUG	Cleavage
ath-miR5633	JrMYB5	5	1	21	47	67	UAUGAUCAUCAGAAAACAGUG	:: :: :::::: :: :::	ACCUUUUCUCUGAUAAUAAUA	Cleavage
ath-miR5634	JrMYB128	5	1	21	476	496	AGGGACUUUGUGAAUUUAGGG	::.::. ::::::.:::::	CCUUAGCUUCACAGAGUCCAG	Cleavage
ath-miR5634	JrMYB218	5	1	21	494	514	AGGGACUUUGUGAAUUUAGGG	:: :.::::: :..:::.:.:	CCAUGAAUUCCCGGAGUUCUU	Translation
ath-miR5634	JrMYB140	5	1	21	395	415	AGGGACUUUGUGAAUUUAGGG	::::::::.: ..: :.:::	ACCUAAAUUUAAGGAAUUCCU	Translation
ath-miR5638b	JrMYB135	5	1	21	86	105	ACAGUGGUCAUCUGGUGGGCU	:.::::: :::.::::::	UUCUCACCA-AUGGCCACUGC	Cleavage
ath-miR5639-5p	JrMYB46	5	1	21	1102	1122	UAGUCCACUGUGGUCUAAGGC	:::: :. :::::::::.	AGCUUAAAUGCCAGUGGACUG	Translation
ath-miR5641	JrMYB163	5	1	21	678	698	UGGAAGAAGAUGAUAGAAUUA	.::::: :.::::: ::. :	GGAUUCUUUUAUCUUGUUUGA	Cleavage
ath-miR5641	JrMYB102	5	1	21	965	985	UGGAAGAAGAUGAUAGAAUUA	: :: : :::::: :::::.	UCAUGCCAUCAUCAUCUUCUU	Cleavage
ath-miR5641	JrMYB2	5	1	21	193	213	UGGAAGAAGAUGAUAGAAUUA	: :: :: :. :.::.:::::	UUAUCCUUUUUUUUUUUUCCA	Translation
ath-miR5641	JrMYB51	5	1	21	508	528	UGGAAGAAGAUGAUAGAAUUA	::: :. ::::::::::	ACAUUACUUUCUCUUCUUCCA	Translation
ath-miR5641	JrMYB68	5	1	21	511	531	UGGAAGAAGAUGAUAGAAUUA	::: :. ::::::::::	ACAUUACUUUCUCUUCUUCCA	Translation
ath-miR5643a	JrMYB212	5	1	21	183	203	AGGCUUUUAAGAUCUGGUUGC	.::::::::::::.::	AAGACCAGAUCUUAAGAGGGG	Cleavage
ath-miR5643a	JrMYB86	5	1	21	180	200	AGGCUUUUAAGAUCUGGUUGC	:.::::.::::::: ::	AAAGCCAGGUCUUAAACGCGG	Cleavage
ath-miR5643a	JrMYB194	5	1	21	624	644	AGGCUUUUAAGAUCUGGUUGC	:::::: :::: .:..:::	UCAACCAAAUCUGGAGGGCCC	Cleavage
ath-miR5643a	JrMYB181	5	1	21	62	82	AGGCUUUUAAGAUCUGGUUGC	.:.:::::.:::: . :::	AAGAUCAGAUUUUAAUGUCCU	Cleavage
ath-miR5643a	JrMYB70	5	1	21	930	950	AGGCUUUUAAGAUCUGGUUGC	: ::. .:::.::.:..:..:	GGAAUGGGAUUUUGAGGGUUU	Cleavage
ath-miR5643b	JrMYB212	5	1	21	183	203	AGGCUUUUAAGAUCUGGUUGC	.::::::::::::.::	AAGACCAGAUCUUAAGAGGGG	Cleavage
ath-miR5643b	JrMYB86	5	1	21	180	200	AGGCUUUUAAGAUCUGGUUGC	:.::::.::::::: ::	AAAGCCAGGUCUUAAACGCGG	Cleavage
ath-miR5643b	JrMYB194	5	1	21	624	644	AGGCUUUUAAGAUCUGGUUGC	:::::: :::: .:..:::	UCAACCAAAUCUGGAGGGCCC	Cleavage
ath-miR5643b	JrMYB181	5	1	21	62	82	AGGCUUUUAAGAUCUGGUUGC	.:.:::::.:::: . :::	AAGAUCAGAUUUUAAUGUCCU	Cleavage
ath-miR5643b	JrMYB70	5	1	21	930	950	AGGCUUUUAAGAUCUGGUUGC	: ::. .:::.::.:..:..:	GGAAUGGGAUUUUGAGGGUUU	Cleavage
ath-miR5645a	JrMYB121	5	1	20	436	455	AUUUGAGUCAUGUCGUUAAG	::::.: :::::.::::.	CUUAGCCACAUGGCUCAGUG	Cleavage
ath-miR5645a	JrMYB141	5	1	20	436	455	AUUUGAGUCAUGUCGUUAAG	::::.: :::::.::::.	CUUAGCCACAUGGCUCAGUG	Cleavage
ath-miR5645a	JrMYB3	5	1	20	436	455	AUUUGAGUCAUGUCGUUAAG	::::.: :::::.::::.	CUUAGCCACAUGGCUCAGUG	Cleavage
ath-miR5645a	JrMYB120	5	1	20	436	455	AUUUGAGUCAUGUCGUUAAG	::::.: :::::.::::.	CUUAGCCACAUGGCUCAGUG	Cleavage
ath-miR5645a	JrMYB118	5	1	20	436	455	AUUUGAGUCAUGUCGUUAAG	::::.: :::::.::::.	CUUAGCCACAUGGCUCAGUG	Cleavage
ath-miR5645a	JrMYB119	5	1	20	436	455	AUUUGAGUCAUGUCGUUAAG	::::.: :::::.::::.	CUUAGCCACAUGGCUCAGUG	Cleavage
ath-miR5645a	JrMYB122	5	1	20	436	455	AUUUGAGUCAUGUCGUUAAG	::::.: :::::.::::.	CUUAGCCACAUGGCUCAGUG	Cleavage
ath-miR5645a	JrMYB149	5	1	20	806	825	AUUUGAGUCAUGUCGUUAAG	:: :: ::::::::::. :	CUGAAGCACAUGACUCAGUU	Cleavage
ath-miR5645b	JrMYB120	5	1	20	436	455	AUUUGAGUCAUGUCGUUAAG	::::.: :::::.::::.	CUUAGCCACAUGGCUCAGUG	Cleavage
ath-miR5645b	JrMYB3	5	1	20	436	455	AUUUGAGUCAUGUCGUUAAG	::::.: :::::.::::.	CUUAGCCACAUGGCUCAGUG	Cleavage
ath-miR5645b	JrMYB119	5	1	20	436	455	AUUUGAGUCAUGUCGUUAAG	::::.: :::::.::::.	CUUAGCCACAUGGCUCAGUG	Cleavage
ath-miR5645b	JrMYB118	5	1	20	436	455	AUUUGAGUCAUGUCGUUAAG	::::.: :::::.::::.	CUUAGCCACAUGGCUCAGUG	Cleavage
ath-miR5645b	JrMYB122	5	1	20	436	455	AUUUGAGUCAUGUCGUUAAG	::::.: :::::.::::.	CUUAGCCACAUGGCUCAGUG	Cleavage
ath-miR5645b	JrMYB141	5	1	20	436	455	AUUUGAGUCAUGUCGUUAAG	::::.: :::::.::::.	CUUAGCCACAUGGCUCAGUG	Cleavage
ath-miR5645b	JrMYB121	5	1	20	436	455	AUUUGAGUCAUGUCGUUAAG	::::.: :::::.::::.	CUUAGCCACAUGGCUCAGUG	Cleavage
ath-miR5645b	JrMYB149	5	1	20	806	825	AUUUGAGUCAUGUCGUUAAG	:: :: ::::::::::. :	CUGAAGCACAUGACUCAGUU	Cleavage
ath-miR5645d	JrMYB120	5	1	20	436	455	AUUUGAGUCAUGUCGUUAAG	::::.: :::::.::::.	CUUAGCCACAUGGCUCAGUG	Cleavage
ath-miR5645d	JrMYB122	5	1	20	436	455	AUUUGAGUCAUGUCGUUAAG	::::.: :::::.::::.	CUUAGCCACAUGGCUCAGUG	Cleavage
ath-miR5645d	JrMYB119	5	1	20	436	455	AUUUGAGUCAUGUCGUUAAG	::::.: :::::.::::.	CUUAGCCACAUGGCUCAGUG	Cleavage
ath-miR5645d	JrMYB118	5	1	20	436	455	AUUUGAGUCAUGUCGUUAAG	::::.: :::::.::::.	CUUAGCCACAUGGCUCAGUG	Cleavage
ath-miR5645d	JrMYB3	5	1	20	436	455	AUUUGAGUCAUGUCGUUAAG	::::.: :::::.::::.	CUUAGCCACAUGGCUCAGUG	Cleavage
ath-miR5645d	JrMYB141	5	1	20	436	455	AUUUGAGUCAUGUCGUUAAG	::::.: :::::.::::.	CUUAGCCACAUGGCUCAGUG	Cleavage
ath-miR5645d	JrMYB121	5	1	20	436	455	AUUUGAGUCAUGUCGUUAAG	::::.: :::::.::::.	CUUAGCCACAUGGCUCAGUG	Cleavage
ath-miR5645d	JrMYB149	5	1	20	806	825	AUUUGAGUCAUGUCGUUAAG	:: :: ::::::::::. :	CUGAAGCACAUGACUCAGUU	Cleavage
ath-miR5645e	JrMYB141	5	1	20	436	455	AUUUGAGUCAUGUCGUUAAG	::::.: :::::.::::.	CUUAGCCACAUGGCUCAGUG	Cleavage
ath-miR5645e	JrMYB121	5	1	20	436	455	AUUUGAGUCAUGUCGUUAAG	::::.: :::::.::::.	CUUAGCCACAUGGCUCAGUG	Cleavage
ath-miR5645e	JrMYB122	5	1	20	436	455	AUUUGAGUCAUGUCGUUAAG	::::.: :::::.::::.	CUUAGCCACAUGGCUCAGUG	Cleavage
ath-miR5645e	JrMYB120	5	1	20	436	455	AUUUGAGUCAUGUCGUUAAG	::::.: :::::.::::.	CUUAGCCACAUGGCUCAGUG	Cleavage
ath-miR5645e	JrMYB118	5	1	20	436	455	AUUUGAGUCAUGUCGUUAAG	::::.: :::::.::::.	CUUAGCCACAUGGCUCAGUG	Cleavage
ath-miR5645e	JrMYB119	5	1	20	436	455	AUUUGAGUCAUGUCGUUAAG	::::.: :::::.::::.	CUUAGCCACAUGGCUCAGUG	Cleavage
ath-miR5645e	JrMYB3	5	1	20	436	455	AUUUGAGUCAUGUCGUUAAG	::::.: :::::.::::.	CUUAGCCACAUGGCUCAGUG	Cleavage
ath-miR5645e	JrMYB149	5	1	20	806	825	AUUUGAGUCAUGUCGUUAAG	:: :: ::::::::::. :	CUGAAGCACAUGACUCAGUU	Cleavage
ath-miR5645f	JrMYB120	5	1	20	436	455	AUUUGAGUCAUGUCGUUAAG	::::.: :::::.::::.	CUUAGCCACAUGGCUCAGUG	Cleavage
ath-miR5645f	JrMYB3	5	1	20	436	455	AUUUGAGUCAUGUCGUUAAG	::::.: :::::.::::.	CUUAGCCACAUGGCUCAGUG	Cleavage
ath-miR5645f	JrMYB141	5	1	20	436	455	AUUUGAGUCAUGUCGUUAAG	::::.: :::::.::::.	CUUAGCCACAUGGCUCAGUG	Cleavage
ath-miR5645f	JrMYB118	5	1	20	436	455	AUUUGAGUCAUGUCGUUAAG	::::.: :::::.::::.	CUUAGCCACAUGGCUCAGUG	Cleavage
ath-miR5645f	JrMYB119	5	1	20	436	455	AUUUGAGUCAUGUCGUUAAG	::::.: :::::.::::.	CUUAGCCACAUGGCUCAGUG	Cleavage
ath-miR5645f	JrMYB122	5	1	20	436	455	AUUUGAGUCAUGUCGUUAAG	::::.: :::::.::::.	CUUAGCCACAUGGCUCAGUG	Cleavage
ath-miR5645f	JrMYB121	5	1	20	436	455	AUUUGAGUCAUGUCGUUAAG	::::.: :::::.::::.	CUUAGCCACAUGGCUCAGUG	Cleavage
ath-miR5645f	JrMYB149	5	1	20	806	825	AUUUGAGUCAUGUCGUUAAG	:: :: ::::::::::. :	CUGAAGCACAUGACUCAGUU	Cleavage
ath-miR5647	JrMYB112	5	1	21	563	584	UCAAGUUUGAUGA-CGAUUCCA	: :::.: ::::::::::::.	GGAAAUUGCUCAUCAAACUUGG	Cleavage
ath-miR5647	JrMYB2	5	1	21	576	596	UCAAGUUUGAUGACGAUUCCA	:: : :: :::::::.::: :	UGAACUCAUCAUCAAGCUUCA	Cleavage
ath-miR5647	JrMYB121	5	1	21	225	245	UCAAGUUUGAUGACGAUUCCA	::: : ::::: ::::: :	CCGAACCAUCAUCCAACUUCA	Cleavage
ath-miR5647	JrMYB119	5	1	21	225	245	UCAAGUUUGAUGACGAUUCCA	::: : ::::: ::::: :	CCGAACCAUCAUCCAACUUCA	Cleavage
ath-miR5648-5p	JrMYB218	5	1	22	406	427	UUUGGAAAUAUUUGGCUUGACU	::..::::.::::...:	GAUGCAGUUAAAUGUUUCUGGA	Cleavage
ath-miR5648-5p	JrMYB142	5	1	22	919	940	UUUGGAAAUAUUUGGCUUGACU	:: :::: ::: :::::: ::	AGCCAAGGGAAAGAUUUCCUAA	Translation
ath-miR5648-5p	JrMYB193	5	1	22	1307	1328	UUUGGAAAUAUUUGGCUUGACU	: :::: :: ::::.::.:	UCCCCAGCCCAAAAUUUUCAGA	Translation
ath-miR5648-5p	JrMYB221	5	1	22	1292	1313	UUUGGAAAUAUUUGGCUUGACU	: :::: :: ::::.::.:	UACCUAGCCCAAAAUUUUCAGA	Translation
ath-miR5649a	JrMYB33	5	1	21	489	509	AUUGAAUAUGUUGGUUACUAU	:: . ::::::: ::.:.:	UCAGGGUCCAACAUUUUUAGU	Cleavage
ath-miR5649b	JrMYB33	5	1	21	489	509	AUUGAAUAUGUUGGUUACUAU	:: . ::::::: ::.:.:	UCAGGGUCCAACAUUUUUAGU	Cleavage
ath-miR5650	JrMYB184	5	1	21	179	199	UUGUUUUGGAUCUUAGAUACA	::::::::: :...::. :	AUUAUCUAAGACCUGGAAUUA	Translation
ath-miR5650	JrMYB109	5	1	21	179	199	UUGUUUUGGAUCUUAGAUACA	::::::::: :...::. :	AUUAUCUAAGACCUGGAAUUA	Translation
ath-miR5650	JrMYB74	5	1	21	778	798	UUGUUUUGGAUCUUAGAUACA	: .:. :: :::.:::::::	AGAGUUGAAAAUCUAAAACAA	Cleavage
ath-miR5650	JrMYB71	5	1	21	419	439	UUGUUUUGGAUCUUAGAUACA	:.:: :.:.::.:: :.::	GUUGUCAAGGGUCUAAUAUAA	Cleavage
ath-miR5652	JrMYB169	5	1	21	845	865	UUGAAUGUGAAUGAAUCGGGC	.: .::: ::::: :::::	UAUCUGUUCUUUCACCUUCAA	Cleavage
ath-miR5652	JrMYB113	5	1	21	842	862	UUGAAUGUGAAUGAAUCGGGC	.: .::: ::::: :::::	UAUCUGUUCUUUCACCUUCAA	Cleavage
ath-miR5653	JrMYB62	5	1	24	385	409	UGGGUUGAGUUG-AGUUGAGUUGGC	: .:::::::: :::::::..:..	UCAGACUCAACUACAACUCAGUCUG	Cleavage
ath-miR5653	JrMYB179	5	1	24	71	94	UGGGUUGAGUUGAGUUGAGUUGGC	:. . :::::: :.::::.:::	UCUUGAUCAACUACAUUCAAUCCA	Translation
ath-miR5653	JrMYB78	5	1	24	182	204	UGGGUUGAGUUGAGUUGAGUUGGC	: ....:.:: ::::::..::::	GGUGGUUUAA-UCAACUUGACCCU	Cleavage
ath-miR5653	JrMYB208	5	1	24	185	207	UGGGUUGAGUUGAGUUGAGUUGGC	: ....:::: ::::::..:.::	GGUGGUUCAA-UCAACUUGAUCCC	Cleavage
ath-miR5653	JrMYB216	5	1	24	134	156	UGGGUUGAGUUGAGUUGAGUUGGC	: ....:::: :::.:: .:::::	GAUGGUUCAA-UCAGCUGGACCCA	Cleavage
ath-miR5653	JrMYB89	5	1	24	134	156	UGGGUUGAGUUGAGUUGAGUUGGC	: ....:::: :::.:: .:::::	GAUGGUUCAA-UCAGCUGGACCCA	Cleavage
ath-miR5653	JrMYB60	5	1	24	380	403	UGGGUUGAGUUGAGUUGAGUUGGC	: ::: :.::::::. .:..:	AAAAUCUCCAUUCAACUUUGCUUA	Cleavage
ath-miR5654-3p	JrMYB77	5	1	23	465	487	UGGAAGAUGCUUUGGGAUUUAUU	:: ::: :::::::: ::::	UAUCAAUGCCAAAGCAACUUCAU	Cleavage
ath-miR5654-3p	JrMYB59	5	1	23	516	538	UGGAAGAUGCUUUGGGAUUUAUU	:: ::::.::::: ::..	AGACAAAACCAAGGCAUCGUCUG	Cleavage
ath-miR5654-3p	JrMYB71	5	1	23	266	288	UGGAAGAUGCUUUGGGAUUUAUU	::::. ::: :.:::: :::	CCAAAAUUGCAACGUAUCUGCCA	Translation
ath-miR5654-3p	JrMYB111	5	1	23	783	805	UGGAAGAUGCUUUGGGAUUUAUU	: :.::.. :: ::::::.::	UUUCAGUCUUCAAACAUCUUUCA	Translation
ath-miR5654-3p	JrMYB110	5	1	23	692	714	UGGAAGAUGCUUUGGGAUUUAUU	:::.:::.:: .:.:: ::	CUAUAAUUCCAGAGGGUUUUGCA	Cleavage
ath-miR5654-3p	JrMYB202	5	1	23	109	131	UGGAAGAUGCUUUGGGAUUUAUU	: : .:::: ::.:: :::: ::	AUUCGAUCCAAAGGCCUCUUGCA	Cleavage
ath-miR5658	JrMYB131	5	1	21	1043	1063	AUGAUGAUGAUGAUGAUGAAA	:::::.::: ::::. ::	CCUCAUCGUCACCAUCGCCAG	Translation
ath-miR5658	JrMYB151	5	1	21	668	688	AUGAUGAUGAUGAUGAUGAAA	::: :: :: :::::::: :	GUUCUUCCUCCUCAUCAUCCU	Translation
ath-miR5658	JrMYB153	5	1	21	535	555	AUGAUGAUGAUGAUGAUGAAA	:::: :::::::: :: :	ACUCAUGAUCAUCAUGAUGAC	Cleavage
ath-miR5658	JrMYB38	5	1	21	407	427	AUGAUGAUGAUGAUGAUGAAA	:: ::.:: ::::: ::.:	CCUCCUCGUCCUCAUCUUCGU	Translation
ath-miR5658	JrMYB37	5	1	21	407	427	AUGAUGAUGAUGAUGAUGAAA	:: ::.:: ::::: ::.:	CCUCCUCGUCCUCAUCUUCGU	Translation
ath-miR5658	JrMYB23	5	1	21	587	607	AUGAUGAUGAUGAUGAUGAAA	:.: :::::::: :: .::	CCUUACCAUCAUCACCAAUAU	Cleavage
ath-miR5658	JrMYB24	5	1	21	587	607	AUGAUGAUGAUGAUGAUGAAA	:.: :::::::: :: .::	CCUUACCAUCAUCACCAAUAU	Cleavage
ath-miR5658	JrMYB25	5	1	21	527	547	AUGAUGAUGAUGAUGAUGAAA	:.: :::::::: :: .::	CCUUACCAUCAUCACCAAUAU	Cleavage
ath-miR5658	JrMYB22	5	1	21	527	547	AUGAUGAUGAUGAUGAUGAAA	:.: :::::::: :: .::	CCUUACCAUCAUCACCAAUAU	Cleavage
ath-miR5659	JrMYB110	5	1	23	491	513	CGAUGAAGGUCUUUGGAACGGUA	:::::: :::::.:::	AAACCCUCCAAAAACCUUUAUCU	Translation
ath-miR5659	JrMYB72	5	1	23	1219	1241	CGAUGAAGGUCUUUGGAACGGUA	:::.:: :::.:::.::	AUUGAUUCUAACGACUUUCGUCA	Cleavage
ath-miR5660	JrMYB21	5	1	21	163	183	CAGGUGGUUAGUGCAAUGGAA	:: :. :: ::::::.:.:::	UUGCGAUGGACUAACUAUCUG	Cleavage
ath-miR5660	JrMYB13	5	1	21	163	183	CAGGUGGUUAGUGCAAUGGAA	:::. :: :::::..::::	CUCCGCUGGACUAAUUACCUC	Cleavage
ath-miR5660	JrMYB152	5	1	21	163	183	CAGGUGGUUAGUGCAAUGGAA	:::. :: :::::..::::	CUCCGCUGGACUAAUUACCUC	Cleavage
ath-miR5660	JrMYB76	5	1	21	250	270	CAGGUGGUUAGUGCAAUGGAA	: :.::: :.:::..::.::	CUGCGUUGGAUUAAUUACUUG	Cleavage
ath-miR5660	JrMYB220	5	1	21	572	592	CAGGUGGUUAGUGCAAUGGAA	.:::::::.: ..:::: :	AAUCAUUGCAUUUGUCACCGG	Cleavage
ath-miR5663-3p	JrMYB5	5	1	21	1173	1193	UGAGAAUGCAAAUCCUUAGCU	.:::: ::.::::: ::.: :	GGCUAUGGGUUUGCUUUUUGA	Cleavage
ath-miR5663-5p	JrMYB206	5	1	21	1383	1403	AGCUAAGGAUUUGCAUUCUCA	: ::.:: :::.:: ::: ::	UCAGGAUCCAAGUCAUUAUCU	Cleavage
ath-miR5663-5p	JrMYB126	5	1	21	415	434	AGCUAAGGAUUUGCAUUCUCA	: ::::: :::::::: :: :	UCAGAAU-CAAAUCCUGAGAU	Cleavage
ath-miR5664	JrMYB11	5	1	21	63	83	AUAGUCAAUUUUAUCGGUCUG	:: :.:: :::.:::.:::	AAGCCUGAGAAAGUUGGCUAA	Cleavage
ath-miR5664	JrMYB97	5	1	21	529	549	AUAGUCAAUUUUAUCGGUCUG	: .::::.::: :::: ::	UUGCUCGAUGAAAAUGACCAU	Cleavage
ath-miR5665	JrMYB149	5	1	21	387	407	UUGGUGGACAAGAUCUGGGAU	::.:.::::::::: ::	CCGCCGGGUCUUGUCCAAAAA	Cleavage
ath-miR5665	JrMYB198	5	1	21	610	630	UUGGUGGACAAGAUCUGGGAU	: .:::: ::::::. :.::	ACUCCAGUUCUUGUUAAUCAU	Cleavage
ath-miR5997	JrMYB1	5	1	21	761	781	UGAAACCAAGUAGCUAAAUAG	.:. :: ::: .::::::::.	UUGAUUCGCUUUUUGGUUUCG	Translation
ath-miR5997	JrMYB195	5	1	21	853	873	UGAAACCAAGUAGCUAAAUAG	:: :: . :::::::::::	GUACUUCCUAACUUGGUUUCA	Cleavage
ath-miR5998a	JrMYB5	5	1	21	807	827	ACAGUUUGUGUUUUGUUUUGU	: ::.:.::.:.:: ::.::	AGAAGAUAAGAUACUAAUUGA	Cleavage
ath-miR5998a	JrMYB98	5	1	21	300	320	ACAGUUUGUGUUUUGUUUUGU	: :::.:::.: ::: :::	UGACAACGAAAUAAAAAAUGU	Cleavage
ath-miR5998b	JrMYB5	5	1	21	807	827	ACAGUUUGUGUUUUGUUUUGU	: ::.:.::.:.:: ::.::	AGAAGAUAAGAUACUAAUUGA	Cleavage
ath-miR5998b	JrMYB98	5	1	21	300	320	ACAGUUUGUGUUUUGUUUUGU	: :::.:::.: ::: :::	UGACAACGAAAUAAAAAAUGU	Cleavage
ath-miR773a	JrMYB63	5	1	21	1004	1024	UUUGCUUCCAGCUUUUGUCUC	:::..::::::: :.: :.:	AAGAUGAAAGCUGCAGGGAGA	Cleavage
ath-miR773a	JrMYB111	5	1	21	146	166	UUUGCUUCCAGCUUUUGUCUC	: :.:::.::::: :.:. ::	GCGGCAAGAGCUGCAGGUUAA	Cleavage
ath-miR773a	JrMYB171	5	1	21	164	184	UUUGCUUCCAGCUUUUGUCUC	: :.:::.::::: :.:. ::	GCGGCAAGAGCUGUAGGUUAA	Cleavage
ath-miR773a	JrMYB99	5	1	21	200	220	UUUGCUUCCAGCUUUUGUCUC	: :.:::.::.:: :.:: ::	GCGGCAAGAGUUGCAGGCUAA	Cleavage
ath-miR773a	JrMYB222	5	1	21	510	530	UUUGCUUCCAGCUUUUGUCUC	: :.:::.:::::: ::.	AGCAGAGAAGUUGGAAGGAAG	Cleavage
ath-miR773a	JrMYB114	5	1	21	161	181	UUUGCUUCCAGCUUUUGUCUC	.:: :.::: :::::.::	GCUGCACAGGCUUGAAGCGAA	Cleavage
ath-miR773b-3p	JrMYB35	5	1	21	336	357	UUUGAUUCC-AGCUUUUGUCUC	::: ::::::: :::::::::	GAGCAAAAAGCUCGGAAUCAAA	Cleavage
ath-miR773b-3p	JrMYB133	5	1	21	876	896	UUUGAUUCCAGCUUUUGUCUC	.::.:.:: :::.:.:::	CUUGCAGAGGCAGGAGUUAAA	Translation
ath-miR773b-3p	JrMYB128	5	1	21	254	274	UUUGAUUCCAGCUUUUGUCUC	:.::: :: :::. :::::	UUGGCAACAGGUGGGCUCAAA	Translation
ath-miR773b-3p	JrMYB33	5	1	21	254	274	UUUGAUUCCAGCUUUUGUCUC	:.::: :: :::. :::::	UUGGCAACAGGUGGGCUCAAA	Translation
ath-miR774b-3p	JrMYB132	5	1	21	575	595	CAUCCAUAUUUUCAUCUCGAA	:: ::::::.::::: :.::	UUGGAGAUGGAAAUAAAGGUG	Cleavage
ath-miR775	JrMYB79	5	1	20	96	115	UUCGAUGUCUAGCAGUGCCA	:::::::: :.:. ::.:.:	UGGCACUGGUGGGAAUUGGA	Cleavage
ath-miR779.1	JrMYB39	5	1	21	199	219	UUCUGCUAUGUUGCUGCUCAU	:: .:::::::: ::::	AAAAGAGGCAACAUAUCAGAU	Cleavage
ath-miR779.1	JrMYB76	5	1	21	883	903	UUCUGCUAUGUUGCUGCUCAU	: :: .:::: :::::::	AACAACAUUAACAGAGCAGAA	Cleavage
ath-miR779.2	JrMYB96	5	1	21	99	119	UGAUUGGAAAUUUCGUUGACU	::::. : ::: :.:::::	CAUCAAUUACAUUGCUAAUCA	Cleavage
ath-miR780.2	JrMYB65	5	1	21	33	53	UUCUUCGUGAAUAUCUGGCAU	.:::::::: :.:: :::	AGAUCAGAUAUUGAUGAUGAA	Cleavage
ath-miR781a	JrMYB61	5	1	21	624	644	UUAGAGUUUUCUGGAUACUUA	::: ::: .:::.::: :::	AAAGCAUCAGGAAGACUGUAA	Cleavage
ath-miR781b	JrMYB61	5	1	21	624	644	UUAGAGUUUUCUGGAUACUUA	::: ::: .:::.::: :::	AAAGCAUCAGGAAGACUGUAA	Cleavage
ath-miR782	JrMYB1	5	1	21	744	764	ACAAACACCUUGGAUGUUCUU	: : :::::.::: :::::	UAUACCAUCCGAGGCGUUUGA	Cleavage
ath-miR8165	JrMYB221	5	1	21	98	118	AAUGGAGGCAAGUGUGAAGGA	:: :: :.::::::.:::	GCCAGCAAAUUUGCCUUCAUG	Cleavage
ath-miR8167a	JrMYB127	5	1	22	378	399	AGAUGUGGAGAUCGUGGGGAUG	.::::.:. ::.:::: ::	GGGUCCCAUGGCCUUCACAACU	Translation
ath-miR8167b	JrMYB127	5	1	22	378	399	AGAUGUGGAGAUCGUGGGGAUG	.::::.:. ::.:::: ::	GGGUCCCAUGGCCUUCACAACU	Translation
ath-miR8167c	JrMYB127	5	1	22	378	399	AGAUGUGGAGAUCGUGGGGAUG	.::::.:. ::.:::: ::	GGGUCCCAUGGCCUUCACAACU	Translation
ath-miR8167d	JrMYB127	5	1	22	378	399	AGAUGUGGAGAUCGUGGGGAUG	.::::.:. ::.:::: ::	GGGUCCCAUGGCCUUCACAACU	Translation
ath-miR8167e	JrMYB127	5	1	22	378	399	AGAUGUGGAGAUCGUGGGGAUG	.::::.:. ::.:::: ::	GGGUCCCAUGGCCUUCACAACU	Translation
ath-miR8167f	JrMYB127	5	1	22	378	399	AGAUGUGGAGAUCGUGGGGAUG	.::::.:. ::.:::: ::	GGGUCCCAUGGCCUUCACAACU	Translation
ath-miR8168	JrMYB79	5	1	21	617	637	AGGUGCUGAGUGUGCUAGUGC	:.:::::.:: :::: ...::	GUACUAGUACUCUCAUUGUCU	Translation
ath-miR8169	JrMYB92	5	1	21	523	543	AUAGACAGAGUCACUCACAGA	:: : :::.:::: ::::	GGUGGAACUGAUUCUGACUAU	Cleavage
ath-miR8170-3p	JrMYB222	5	1	21	582	602	UUGCUUAAAGAUUUUCUAUGU	: ::::.: :::: :::.:	CAACAGAAGAGCUUUUAGCGA	Translation
ath-miR8170-3p	JrMYB110	5	1	21	432	452	UUGCUUAAAGAUUUUCUAUGU	..:: : :::: :::::::.	GUAUUCACAAUCCUUAAGCAG	Cleavage
ath-miR8176	JrMYB113	5	1	21	678	698	GGCCGGUGGUCGCGAGAGGGA	:.:::: ::::..::::.:	UUCCUCCACCGACUGCCGGUC	Cleavage
ath-miR8176	JrMYB162	5	1	21	678	698	GGCCGGUGGUCGCGAGAGGGA	.: ::::: ::.:::: :.:	AUCAUCUCGGGAUCACCUGUC	Cleavage
ath-miR8176	JrMYB80	5	1	21	539	559	GGCCGGUGGUCGCGAGAGGGA	:: ::::::: ::.:::.	GACCGCUCGCGAGAACUGGCU	Cleavage
ath-miR8177	JrMYB117	5	1	22	262	283	GUGUGAUGAUGUGUCAUUUAUA	:..::.. :::::::.::	AGCAGGUGGUCCAUCAUCGCAG	Cleavage
ath-miR8177	JrMYB166	5	1	22	262	283	GUGUGAUGAUGUGUCAUUUAUA	:..::.. :::::::.::	AGCAGGUGGUCCAUCAUCGCAG	Cleavage
ath-miR8177	JrMYB221	5	1	22	49	70	GUGUGAUGAUGUGUCAUUUAUA	: .:. : :::::..:.:::.	AAGGAGCGCCACAUUGUUACAU	Cleavage
ath-miR8179	JrMYB187	5	1	21	294	314	UGACUGCAUUAACUUGAUCGU	:.:.::: :..:::: :::	CAGGUUAAGGUGGUGCAAUCA	Cleavage
ath-miR8179	JrMYB121	5	1	21	981	1000	UGACUGCAUUAACUUGAUCGU	:::::::: ::::: :::.	UGGAUCAAGU-AAUGCUGUCG	Translation
ath-miR8179	JrMYB122	5	1	21	972	991	UGACUGCAUUAACUUGAUCGU	:::::::: ::::: :::.	UGGAUCAAGU-AAUGCUGUCG	Translation
ath-miR8179	JrMYB119	5	1	21	972	991	UGACUGCAUUAACUUGAUCGU	:::::::: ::::: :::.	UGGAUCAAGU-AAUGCUGUCG	Translation
ath-miR8179	JrMYB118	5	1	21	972	991	UGACUGCAUUAACUUGAUCGU	:::::::: ::::: :::.	UGGAUCAAGU-AAUGCUGUCG	Translation
ath-miR8181	JrMYB58	5	1	20	566	585	UGGGGGUGGGGGGGUGACAG	::::::.:.: :::.::	CCCUCACCCUCUCUCCCUCA	Cleavage
ath-miR8181	JrMYB222	5	1	20	108	127	UGGGGGUGGGGGGGUGACAG	.: :: :.:::.:: .::::	UUCUCUCUCCCUCAGUCCCA	Cleavage
ath-miR8182	JrMYB8	5	1	22	466	487	UUGUGUUGCGUUUCUGUUGAUU	:::::::::. :::..::.	UUUCAACAGAAGGACAAUGCAG	Translation
ath-miR8182	JrMYB204	5	1	22	698	719	UUGUGUUGCGUUUCUGUUGAUU	::.:::::: :::. :..:	CUCCAGCAGAAAAGCAGAAUGA	Translation
ath-miR8182	JrMYB31	5	1	22	456	477	UUGUGUUGCGUUUCUGUUGAUU	::...:::..::::.:..	GCCCAGUGGAAGUGCAAUAUGU	Cleavage
ath-miR8182	JrMYB178	5	1	22	382	403	UUGUGUUGCGUUUCUGUUGAUU	:: ::.: :::.::.::...:	AAGCAGCUCAAAUGCGACGUGA	Cleavage
ath-miR8183	JrMYB144	5	1	21	1178	1198	UUUAGUUGACGGAAUUGUGGC	.: ::::::.: :::.:...	AUCUCAAUUCUGCCAAUUGGG	Cleavage
ath-miR8184	JrMYB3	5	1	21	1141	1161	UUUGGUCUGAUUACGAAUGUA	.::::: ::::. :..:::	AGCAUUCUUAAUUUGGUCAAU	Cleavage
ath-miR8184	JrMYB141	5	1	21	1126	1146	UUUGGUCUGAUUACGAAUGUA	.::::: ::::. :..:::	AGCAUUCUUAAUUUGGUCAAU	Cleavage
ath-miR8184	JrMYB194	5	1	21	475	495	UUUGGUCUGAUUACGAAUGUA	:.. :: :.:::: ::::::	GAUGAUCAUGAUCAUACCAAA	Cleavage
ath-miR8184	JrMYB157	5	1	21	598	618	UUUGGUCUGAUUACGAAUGUA	: ::: :::::: :.::::	GAGAUUAUUAAUCAUAUCAAA	Cleavage
ath-miR823	JrMYB126	5	1	21	588	608	UGGGUGGUGAUCAUAUAAGAU	:::::: ::.:.: ::: ::	UUCUUAUUUGGUUAGCACACA	Cleavage
ath-miR824-3p	JrMYB178	5	1	21	80	100	CCUUCUCAUCGAUGGUCUAGA	::.:::..:.::::::.:	CCUGGACUGUUGAUGAGGACU	Cleavage
ath-miR824-3p	JrMYB96	5	1	21	71	91	CCUUCUCAUCGAUGGUCUAGA	::.:::..:.::::::.:	CCUGGACUGUUGAUGAGGACU	Cleavage
ath-miR824-3p	JrMYB117	5	1	21	846	866	CCUUCUCAUCGAUGGUCUAGA	.::::.::: :.: .::.::	AUUAGAUCAUGGGUUGGAGGG	Translation
ath-miR824-5p	JrMYB145	5	1	21	251	271	UAGACCAUUUGUGAGAAGGGA	.:.: : :::..:::::::	GUCUUGGUAACAGGUGGUCUA	Cleavage
ath-miR825	JrMYB92	5	1	21	864	884	UUCUCAAGAAGGUGCAUGAAC	:::: .:.:::: :::.:	UGACAUGAGCUUUCUGGAGGA	Cleavage
ath-miR825	JrMYB145	5	1	21	652	672	UUCUCAAGAAGGUGCAUGAAC	:: : ::..::::: .:::	AGUCCUUCAUUUUCUUUGGAA	Cleavage
ath-miR826a	JrMYB62	5	1	21	119	138	UAGUCCGGUUUUGGAUACGUG	..: :: ::::.::.::..::	UGCCUA-CCAAGACUGGGUUA	Cleavage
ath-miR827	JrMYB161	5	1	21	270	289	UUAGAUGACCAUCAACAAACU	:::: : ::::::: :::::	UGUUUUUAGAUGGUC-UCUAA	Cleavage
ath-miR828	JrMYB154	5	1	22	322	343	UCUUGCUUAAAUGAGUAUUCCA	::::: :::::::::: :::	UGGAACACUCAUUUAAAGAAGC	Cleavage
ath-miR828	JrMYB204	5	1	22	331	352	UCUUGCUUAAAUGAGUAUUCCA	::::. :::::: :.:: ::::	UGGAGAACUCAUAUGAGGAAGA	Translation
ath-miR828	JrMYB1	5	1	22	322	343	UCUUGCUUAAAUGAGUAUUCCA	::::: :: ::::::: ::::	UGGAACACCCAUUUAAAGAAGA	Cleavage
ath-miR828	JrMYB111	5	1	22	322	343	UCUUGCUUAAAUGAGUAUUCCA	::::: :: ::::::: ::::	UGGAACACACAUUUAAAGAAGA	Cleavage
ath-miR828	JrMYB159	5	1	22	206	227	UCUUGCUUAAAUGAGUAUUCCA	.:: :::::::.: ::::	GAAGAUUCUCAUUUGAAGAAGA	Cleavage
ath-miR828	JrMYB49	5	1	22	206	227	UCUUGCUUAAAUGAGUAUUCCA	.:: :::::::.: ::::	GAAGAUUCUCAUUUGAAGAAGA	Cleavage
ath-miR829-5p	JrMYB140	5	1	21	697	717	ACUUUGAAGCUUUGAUUUGAA	:.:.:::::::: ::::	GCCGAGUCAAAGCUACAAAAA	Cleavage
ath-miR829-5p	JrMYB177	5	1	21	603	623	ACUUUGAAGCUUUGAUUUGAA	: ..: ::::::::::.::	UAUGAUUCAAAGCUUCGAACA	Cleavage
ath-miR829-5p	JrMYB72	5	1	21	350	370	ACUUUGAAGCUUUGAUUUGAA	:::: .:::.::::..:	AAAAAAUGGAAGUUUCAGGGA	Cleavage
ath-miR829-5p	JrMYB136	5	1	21	490	510	ACUUUGAAGCUUUGAUUUGAA	:: :::: ::::::.::	GGAAACCCAAAUCUUCAAGGU	Translation
ath-miR831-3p	JrMYB179	5	1	22	1052	1073	UGAUCUCUUCGUACUCUUCUUG	:: :::: : ::::::::::	CAUUAAGAUCAAGAAGAGAUCA	Translation
ath-miR831-5p	JrMYB157	5	1	22	860	881	AGAAGCGUACAAGGAGAUGAGG	:. ::::::::: :..: :::	CUCCAUCUCCUUCUGUGGUUCC	Translation
ath-miR832-3p	JrMYB208	5	1	21	1044	1064	UUGAUUCCCAAUCCAAGCAAG	.:: ::::: :::::::::	UUUUCUUGGUGUGGGAAUCAC	Translation
ath-miR832-3p	JrMYB75	5	1	21	47	67	UUGAUUCCCAAUCCAAGCAAG	: :: : :::: :::::::.	GUAGCCUAGAUUUGGAAUCAG	Cleavage
ath-miR832-3p	JrMYB67	5	1	21	355	375	UUGAUUCCCAAUCCAAGCAAG	: .::::: : :::::::.	GGUAUUUGGAAUUGGAAUCAG	Translation
ath-miR832-3p	JrMYB63	5	1	21	345	365	UUGAUUCCCAAUCCAAGCAAG	: :: :: ::::::::.:	GCUCCUACGAAUGGGAAUCGA	Translation
ath-miR832-5p	JrMYB120	5	1	21	707	727	UGCUGGGAUCGGGAAUCGAAA	::: .::...:.::...:::	GUUCUGUUUUUGGUCUUGGCA	Cleavage
ath-miR832-5p	JrMYB122	5	1	21	707	727	UGCUGGGAUCGGGAAUCGAAA	::: .::...:.::...:::	GUUCUGUUUUUGGUCUUGGCA	Cleavage
ath-miR832-5p	JrMYB119	5	1	21	707	727	UGCUGGGAUCGGGAAUCGAAA	::: .::...:.::...:::	GUUCCGUUUUUGGUCUUGGCA	Cleavage
ath-miR832-5p	JrMYB118	5	1	21	707	727	UGCUGGGAUCGGGAAUCGAAA	::: .::...:.::...:::	GUUCCGUUUUUGGUCUUGGCA	Cleavage
ath-miR832-5p	JrMYB205	5	1	21	485	505	UGCUGGGAUCGGGAAUCGAAA	: :: . ::. ::::::::.:	UCUCUGGUCUGGAUCCCAGUA	Translation
ath-miR832-5p	JrMYB201	5	1	21	840	859	UGCUGGGAUCGGGAAUCGAAA	: :.::: ::::::::.. ::	UCUUGAU-CCCGAUCCUGCCA	Cleavage
ath-miR833a-3p	JrMYB98	5	1	22	615	636	UAGACCGAUGUCAACAAACAAG	: ::: ::::::. ::.:.	UGAGAUUGAUGACAUUAGUUUG	Cleavage
ath-miR833a-5p	JrMYB213	5	1	22	921	942	UGUUUGUUGUACUCGGUCUAGU	:.::. :: ::...::::::	CAUGGAUGGACUAUGGCAAACA	Cleavage
ath-miR833a-5p	JrMYB162	5	1	22	286	307	UGUUUGUUGUACUCGGUCUAGU	.:::.::: ::::.:::	CAACUGCCGGGUAGAACAGACA	Cleavage
ath-miR833a-5p	JrMYB146	5	1	22	1040	1061	UGUUUGUUGUACUCGGUCUAGU	:: : .::.::.:::.::	CGGAGUCGUGGUGCAGCAAGCA	Cleavage
ath-miR834	JrMYB68	5	1	21	3	23	UGGUAGCAGUAGCGGUGGUAA	.:::.::::.:::: .: :	GGGCCAUCGCUGCUGCAGCAA	Cleavage
ath-miR834	JrMYB212	5	1	21	6	26	UGGUAGCAGUAGCGGUGGUAA	.:::.::.:.:::: :: :	CAGCCAUCGUUGCUGCAACAA	Cleavage
ath-miR835-5p	JrMYB135	5	1	21	555	575	UUCUUGCAUAUGUUCUUUAUC	: ::.: ::.:: ::::: ::	GUUAGACAAUAUCUGCAACAA	Cleavage
ath-miR836	JrMYB206	5	1	24	76	99	UCCUGUGUUUCCUUUGAUGCGUGG	.:...::::::: .::::	GCUAAAGUUGGAGGAAACUUAGGA	Cleavage
ath-miR837-5p	JrMYB34	5	1	21	147	167	AUCAGUUUCUUGUUCGUUUCA	:..:.::.:.::.::.: ::	CGGGAUGAGCGAGGAAUUCAU	Cleavage
ath-miR837-5p	JrMYB72	5	1	21	447	467	AUCAGUUUCUUGUUCGUUUCA	::::. .:::.:::::: ::	UGAAGAAGACAGGAAACUAAU	Cleavage
ath-miR837-5p	JrMYB203	5	1	21	450	470	AUCAGUUUCUUGUUCGUUUCA	::::. .:::.:::::: ::	UGAAGAAGACAGGAAACUAAU	Cleavage
ath-miR837-5p	JrMYB45	5	1	21	57	77	AUCAGUUUCUUGUUCGUUUCA	:::.. .:::::::::: ::	UGAGGAAGACAAGAAACUCAU	Cleavage
ath-miR837-5p	JrMYB128	5	1	21	330	350	AUCAGUUUCUUGUUCGUUUCA	.::: :::::::::::	AAGUUUGAAGAAGAAACUGAU	Cleavage
ath-miR837-5p	JrMYB112	5	1	21	364	384	AUCAGUUUCUUGUUCGUUUCA	:::: :::::: :..::: :	AGAAAGGAACAACAGGCUGCU	Cleavage
ath-miR837-5p	JrMYB27	5	1	21	438	459	AUCAGUUUCUUGUUC-GUUUCA	:.::: :.:::.:::::: ::	AGGAACAGGACAGGAAACUCAU	Cleavage
ath-miR837-5p	JrMYB156	5	1	21	192	212	AUCAGUUUCUUGUUCGUUUCA	::.. :.:..:::::::: :	AGAGGAGGAUGAGAAACUGCU	Cleavage
ath-miR837-5p	JrMYB103	5	1	21	60	80	AUCAGUUUCUUGUUCGUUUCA	::.. :.:..::::::: ::	AGAGGAGGAUGAGAAACUCAU	Cleavage
ath-miR837-5p	JrMYB200	5	1	21	84	104	AUCAGUUUCUUGUUCGUUUCA	::.. :.::.::::.:: ::	AGAGGAGGACGAGAAGCUCAU	Cleavage
ath-miR837-5p	JrMYB186	5	1	21	54	74	AUCAGUUUCUUGUUCGUUUCA	::.. :.:..::::::: ::	AGAGGAGGAUGAGAAACUCAU	Cleavage
ath-miR837-5p	JrMYB144	5	1	21	849	869	AUCAGUUUCUUGUUCGUUUCA	:::. .:.:::: ::::::	GGAAGAAGAUAAGAUACUGAU	Cleavage
ath-miR837-5p	JrMYB46	5	1	21	57	77	AUCAGUUUCUUGUUCGUUUCA	:::. .:. ::::::::::	AGAAGAAGAUCAGAAACUGAU	Translation
ath-miR837-5p	JrMYB60	5	1	21	333	353	AUCAGUUUCUUGUUCGUUUCA	:. .::: :::::::::.	CAAGCUGAAGAAGAAACUGGA	Cleavage
ath-miR837-5p	JrMYB89	5	1	21	658	678	AUCAGUUUCUUGUUCGUUUCA	:::: :.: ::::.::: :	GUAAACCAGCUAGAAGCUGCU	Translation
ath-miR838	JrMYB222	5	1	21	597	617	UUUUCUUCUACUUCUUGCACA	:::::: ::::::::.	UAGCGAAGAAGAAGAAGAAAG	Translation
ath-miR838	JrMYB202	5	1	21	832	852	UUUUCUUCUACUUCUUGCACA	::.:.::::: : :::::	CCUGUAGGAAGUUGCAGAAAU	Cleavage
ath-miR838	JrMYB215	5	1	21	14	34	UUUUCUUCUACUUCUUGCACA	::..::::: : ..:::::	GUUGUGAGAAGGAAGGGAAAA	Translation
ath-miR838	JrMYB208	5	1	21	228	248	UUUUCUUCUACUUCUUGCACA	: :.::.: ::::::::.	UACGGAGGAGGAAGAAGAAAG	Translation
ath-miR838	JrMYB78	5	1	21	225	245	UUUUCUUCUACUUCUUGCACA	: :.::.: ::::::::.	UACGGAGGAGGAAGAAGAAAG	Translation
ath-miR838	JrMYB185	5	1	21	17	37	UUUUCUUCUACUUCUUGCACA	::::: ::: :::::. .:	GCUGCAACAAGCAGAAGGUGA	Translation
ath-miR838	JrMYB102	5	1	21	17	37	UUUUCUUCUACUUCUUGCACA	::::: ::: :::::. .:	GCUGCAACAAGCAGAAGGUGA	Translation
ath-miR841a-3p	JrMYB94	5	1	21	828	848	AUUUCUAGUGGGUCGUAUUCA	:: :: ::.:::::::.:	AGAUCACAACUCACUAGAGAA	Cleavage
ath-miR841a-3p	JrMYB31	5	1	21	625	645	AUUUCUAGUGGGUCGUAUUCA	:::.. . .::::.:::::	CCAAUGUUGAUCACUGGAAAU	Cleavage
ath-miR841a-3p	JrMYB129	5	1	21	457	477	AUUUCUAGUGGGUCGUAUUCA	: :: :: ..:::.:::::	AAAUUAGGAAUUACUGGAAAU	Cleavage
ath-miR843	JrMYB217	5	1	21	34	54	UUUAGGUCGAGCUUCAUUGGA	.:: :.::::.:..: :::	AAUAAAGGAGCUUGGUCCAAA	Cleavage
ath-miR845a	JrMYB52	5	1	21	96	116	CGGCUCUGAUACCAAUUGAUG	:. :: :::: ::..:::.::	CGGCAUUUGGAAUUGGAGUCG	Translation
ath-miR846-3p	JrMYB164	5	1	21	504	524	UUGAAUUGAAGUGCUUGAAUU	:: ::::..: : :::::::	CAUCCAAGUGCCUGAAUUCAA	Translation
ath-miR846-3p	JrMYB98	5	1	21	713	733	UUGAAUUGAAGUGCUUGAAUU	:.: . :: :::::::::::	AGUAUCCGCCCUUCAAUUCAA	Cleavage
ath-miR846-5p	JrMYB37	5	1	21	40	60	CAUUCAAGGACUUCUAUUCAG	:::: ::..:::::::.:	GUGAAGAGGGGUCCUUGGAGU	Cleavage
ath-miR846-5p	JrMYB38	5	1	21	40	60	CAUUCAAGGACUUCUAUUCAG	:::: ::..:::::::.:	GUGAAGAGGGGUCCUUGGAGU	Cleavage
ath-miR846-5p	JrMYB89	5	1	21	523	543	CAUUCAAGGACUUCUAUUCAG	.:: :::::::::: ::	CAAGAUCGAAGUCCUUGUAUC	Cleavage
ath-miR847	JrMYB156	5	1	21	2097	2117	UCACUCCUCUUCUUCUUGAUG	..: :::::::::: :. ::.	UGUGAAGAAGAAGAUGGAUGG	Cleavage
ath-miR847	JrMYB95	5	1	21	932	952	UCACUCCUCUUCUUCUUGAUG	:::::. :: .:::::::	AGCCAAGAGAAAAGGGAGUGA	Cleavage
ath-miR847	JrMYB133	5	1	21	211	231	UCACUCCUCUUCUUCUUGAUG	:: :::.::.::: ::: :	ACUCCAGAGGAGGAGAAGUUA	Cleavage
ath-miR853	JrMYB16	5	1	22	950	971	UCCCCUCUUUAGCUUGGAGAAG	: ::.::::::: .:::: :	GUACUUCAAGCUACGGAGGAGC	Cleavage
ath-miR854a	JrMYB212	5	1	21	627	647	GAUGAGGAUAGGGAGGAGGAG	.:::::.:::.:. .:::::	UUCCUCUUCCUUGAAUUCAUC	Cleavage
ath-miR854a	JrMYB159	5	1	21	408	428	GAUGAGGAUAGGGAGGAGGAG	:::::: .:::: .:::::	AUCCUCCAUCCUAAGUUCAUC	Cleavage
ath-miR854a	JrMYB49	5	1	21	408	428	GAUGAGGAUAGGGAGGAGGAG	:::::: .:::: .:::::	AUCCUCCAUCCUAAGUUCAUC	Cleavage
ath-miR854a	JrMYB192	5	1	21	69	89	GAUGAGGAUAGGGAGGAGGAG	:.:::::. :.::.:: ::	UCCUUCCUCUAUGUCUUCUUC	Translation
ath-miR854b	JrMYB212	5	1	21	627	647	GAUGAGGAUAGGGAGGAGGAG	.:::::.:::.:. .:::::	UUCCUCUUCCUUGAAUUCAUC	Cleavage
ath-miR854b	JrMYB159	5	1	21	408	428	GAUGAGGAUAGGGAGGAGGAG	:::::: .:::: .:::::	AUCCUCCAUCCUAAGUUCAUC	Cleavage
ath-miR854b	JrMYB49	5	1	21	408	428	GAUGAGGAUAGGGAGGAGGAG	:::::: .:::: .:::::	AUCCUCCAUCCUAAGUUCAUC	Cleavage
ath-miR854b	JrMYB192	5	1	21	69	89	GAUGAGGAUAGGGAGGAGGAG	:.:::::. :.::.:: ::	UCCUUCCUCUAUGUCUUCUUC	Translation
ath-miR854c	JrMYB212	5	1	21	627	647	GAUGAGGAUAGGGAGGAGGAG	.:::::.:::.:. .:::::	UUCCUCUUCCUUGAAUUCAUC	Cleavage
ath-miR854c	JrMYB159	5	1	21	408	428	GAUGAGGAUAGGGAGGAGGAG	:::::: .:::: .:::::	AUCCUCCAUCCUAAGUUCAUC	Cleavage
ath-miR854c	JrMYB49	5	1	21	408	428	GAUGAGGAUAGGGAGGAGGAG	:::::: .:::: .:::::	AUCCUCCAUCCUAAGUUCAUC	Cleavage
ath-miR854c	JrMYB192	5	1	21	69	89	GAUGAGGAUAGGGAGGAGGAG	:.:::::. :.::.:: ::	UCCUUCCUCUAUGUCUUCUUC	Translation
ath-miR854d	JrMYB212	5	1	21	627	647	GAUGAGGAUAGGGAGGAGGAG	.:::::.:::.:. .:::::	UUCCUCUUCCUUGAAUUCAUC	Cleavage
ath-miR854d	JrMYB159	5	1	21	408	428	GAUGAGGAUAGGGAGGAGGAG	:::::: .:::: .:::::	AUCCUCCAUCCUAAGUUCAUC	Cleavage
ath-miR854d	JrMYB49	5	1	21	408	428	GAUGAGGAUAGGGAGGAGGAG	:::::: .:::: .:::::	AUCCUCCAUCCUAAGUUCAUC	Cleavage
ath-miR854d	JrMYB192	5	1	21	69	89	GAUGAGGAUAGGGAGGAGGAG	:.:::::. :.::.:: ::	UCCUUCCUCUAUGUCUUCUUC	Translation
ath-miR854e	JrMYB212	5	1	21	627	647	GAUGAGGAUAGGGAGGAGGAG	.:::::.:::.:. .:::::	UUCCUCUUCCUUGAAUUCAUC	Cleavage
ath-miR854e	JrMYB159	5	1	21	408	428	GAUGAGGAUAGGGAGGAGGAG	:::::: .:::: .:::::	AUCCUCCAUCCUAAGUUCAUC	Cleavage
ath-miR854e	JrMYB49	5	1	21	408	428	GAUGAGGAUAGGGAGGAGGAG	:::::: .:::: .:::::	AUCCUCCAUCCUAAGUUCAUC	Cleavage
ath-miR854e	JrMYB192	5	1	21	69	89	GAUGAGGAUAGGGAGGAGGAG	:.:::::. :.::.:: ::	UCCUUCCUCUAUGUCUUCUUC	Translation
ath-miR857	JrMYB131	5	1	21	812	832	UUUUGUAUGUUGAAGGUGUAU	.::: ::::: ::::..:.:	GUACUACUUCAUCAUAUGAGA	Translation
ath-miR858a	JrMYB16	5	1	21	460	480	UUUCGUUGUCUGUUCGACCUU	.:: ::::::.: ..::::	UGGGAAGAACAGGCUGUGAAA	Cleavage
ath-miR858a	JrMYB78	5	1	21	305	325	UUUCGUUGUCUGUUCGACCUU	::::::::.::.::::	CCGGUCGAACGGAUAACGCUG	Cleavage
ath-miR858a	JrMYB54	5	1	21	967	987	UUUCGUUGUCUGUUCGACCUU	: :::::. :::..:.:.::	CAAGUCGAGGAGAUGAUGGAA	Cleavage
ath-miR858a	JrMYB74	5	1	21	293	313	UUUCGUUGUCUGUUCGACCUU	:::: :.:: :::::.:: :	CAGGUAGGACUGACAAUGACA	Translation
ath-miR858a	JrMYB125	5	1	21	290	310	UUUCGUUGUCUGUUCGACCUU	:: ::::::::::.::	CUGGGAGAACAGACAAUGAUG	Cleavage
ath-miR858a	JrMYB131	5	1	21	296	316	UUUCGUUGUCUGUUCGACCUU	::: :.:: :::::.::.:	CAGGGAGGACUGACAAUGAGA	Translation
ath-miR858a	JrMYB112	5	1	21	293	313	UUUCGUUGUCUGUUCGACCUU	::: ::::.::.::.:: :	CAGGAAGAACGGAUAAUGACA	Cleavage
ath-miR858a	JrMYB92	5	1	21	293	313	UUUCGUUGUCUGUUCGACCUU	::: :::: ::.::.::.:	CAGGGAGAACUGAUAAUGAGA	Translation
ath-miR858a	JrMYB210	5	1	21	293	313	UUUCGUUGUCUGUUCGACCUU	:: ::::::::::.::	CUGGAAGAACAGACAAUGAUG	Cleavage
ath-miR858a	JrMYB164	5	1	21	290	310	UUUCGUUGUCUGUUCGACCUU	::: :::: ::.::.::.:	CAGGAAGAACUGAUAAUGAGA	Translation
ath-miR858a	JrMYB124	5	1	21	290	310	UUUCGUUGUCUGUUCGACCUU	:: ::::::::::.::	CUGGGAGAACAGACAAUGAUG	Cleavage
ath-miR858a	JrMYB117	5	1	21	293	313	UUUCGUUGUCUGUUCGACCUU	:: ::::: ::.::.:: :	CCGGACGAACUGAUAAUGAUA	Translation
ath-miR858a	JrMYB166	5	1	21	293	313	UUUCGUUGUCUGUUCGACCUU	:: ::::: ::.::.:: :	CUGGACGAACUGAUAAUGAUA	Translation
ath-miR858a	JrMYB13	5	1	21	290	310	UUUCGUUGUCUGUUCGACCUU	:: :::: ::.::.::.:	CCGGAAGAACCGAUAAUGAGA	Translation
ath-miR858a	JrMYB203	5	1	21	680	700	UUUCGUUGUCUGUUCGACCUU	:: ::::::: :::: ::	CCGGAAGAACAGAAAACGCAA	Cleavage
ath-miR858a	JrMYB172	5	1	21	293	313	UUUCGUUGUCUGUUCGACCUU	:: :.:::::.::.:: :	CUGGAAGGACAGAUAAUGACA	Cleavage
ath-miR858a	JrMYB21	5	1	21	290	310	UUUCGUUGUCUGUUCGACCUU	:: :::: ::.::.::.:	CUGGAAGAACUGAUAAUGAGA	Translation
ath-miR858a	JrMYB170	5	1	21	293	313	UUUCGUUGUCUGUUCGACCUU	:: ::::.::.::.:: :	CCGGAAGAACGGAUAAUGAUA	Cleavage
ath-miR858a	JrMYB10	5	1	21	290	310	UUUCGUUGUCUGUUCGACCUU	:: :::: ::.::.::.:	CUGGAAGAACUGAUAAUGAGA	Translation
ath-miR858a	JrMYB151	5	1	21	290	310	UUUCGUUGUCUGUUCGACCUU	:: :::: ::.::.::.:	CUGGAAGAACUGAUAAUGAGA	Translation
ath-miR858b	JrMYB208	5	1	21	307	327	UUCGUUGUCUGUUCGACCUUG	::::::::.::.::.:	CCUGGUCGAACGGAUAAUGCU	Cleavage
ath-miR858b	JrMYB90	5	1	21	280	300	UUCGUUGUCUGUUCGACCUUG	.:::::.:: :::::::	UCGGGUCGGACCGACAACGCC	Translation
ath-miR858b	JrMYB206	5	1	21	367	387	UUCGUUGUCUGUUCGACCUUG	:: :: :::::.::.::.	CCUGGGCGUACAGAUAAUGAG	Cleavage
ath-miR858b	JrMYB40	5	1	21	289	309	UUCGUUGUCUGUUCGACCUUG	:: ::.:: :::::.::.	CCUGGGCGGACCGACAAUGAG	Translation
ath-miR858b	JrMYB8	5	1	21	274	294	UUCGUUGUCUGUUCGACCUUG	: ::: :::::: :::::.	CCAGGAAGAACAGCCAACGGU	Cleavage
ath-miR858b	JrMYB54	5	1	21	966	986	UUCGUUGUCUGUUCGACCUUG	: :::::. :::..:.:.:	UCAAGUCGAGGAGAUGAUGGA	Translation
ath-miR858b	JrMYB72	5	1	21	813	833	UUCGUUGUCUGUUCGACCUUG	::: : ::::::::. :::	AAAGAACAAACAGACAGAGAA	Cleavage
ath-miR858b	JrMYB110	5	1	21	292	312	UUCGUUGUCUGUUCGACCUUG	:: :::::::.::.::	CCUGGAAGAACAGAUAAUGAC	Cleavage
ath-miR858b	JrMYB143	5	1	21	289	309	UUCGUUGUCUGUUCGACCUUG	:: :::::::.::.::	CCUGGAAGAACAGAUAAUGAU	Cleavage
ath-miR858b	JrMYB56	5	1	21	292	312	UUCGUUGUCUGUUCGACCUUG	: ::: :::: :::::.::	CCAGGCAGAACUGACAAUGAU	Translation
ath-miR858b	JrMYB60	5	1	21	292	312	UUCGUUGUCUGUUCGACCUUG	: ::: :::: ::.:::::	CCAGGCAGAACUGAUAACGAU	Translation
ath-miR858b	JrMYB38	5	1	21	295	315	UUCGUUGUCUGUUCGACCUUG	:: ::::.::.::.::.	CCUGGAAGAACGGAUAAUGAG	Cleavage
ath-miR858b	JrMYB37	5	1	21	295	315	UUCGUUGUCUGUUCGACCUUG	:: ::::.::.::.::.	CCUGGAAGAACGGAUAAUGAG	Cleavage
ath-miR858b	JrMYB131	5	1	21	295	315	UUCGUUGUCUGUUCGACCUUG	: ::: :.:: :::::.::.	CCAGGGAGGACUGACAAUGAG	Translation
ath-miR858b	JrMYB66	5	1	21	550	570	UUCGUUGUCUGUUCGACCUUG	:: :::: :::::.:::	CCUGGAAGAACUGACAAUGAA	Translation
ath-miR858b	JrMYB67	5	1	21	547	567	UUCGUUGUCUGUUCGACCUUG	:: :::: :::::.:::	CCUGGAAGAACCGACAAUGAA	Translation
ath-miR858b	JrMYB49	5	1	21	292	312	UUCGUUGUCUGUUCGACCUUG	: .:: :::: ::.::.:::	CCGGGAAGAACUGAUAAUGAA	Translation
ath-miR858b	JrMYB159	5	1	21	292	312	UUCGUUGUCUGUUCGACCUUG	: .:: :::: ::.::.:::	CCGGGAAGAACUGAUAAUGAA	Translation
ath-miR858b	JrMYB92	5	1	21	292	312	UUCGUUGUCUGUUCGACCUUG	: ::: :::: ::.::.::.	CCAGGGAGAACUGAUAAUGAG	Translation
ath-miR858b	JrMYB84	5	1	21	307	327	UUCGUUGUCUGUUCGACCUUG	:: :::: :::::.:::	CCCGGAAGAACUGACAAUGAA	Translation
ath-miR858b	JrMYB164	5	1	21	289	309	UUCGUUGUCUGUUCGACCUUG	: ::: :::: ::.::.::.	CCAGGAAGAACUGAUAAUGAG	Translation
ath-miR858b	JrMYB140	5	1	21	289	309	UUCGUUGUCUGUUCGACCUUG	: .:: :::: :::::.::.	CCGGGAAGAACUGACAAUGAG	Translation
ath-miR858b	JrMYB52	5	1	21	289	309	UUCGUUGUCUGUUCGACCUUG	:: :::: :::::.:::	CCCGGAAGAACUGACAAUGAA	Translation
ath-miR858b	JrMYB61	5	1	21	304	324	UUCGUUGUCUGUUCGACCUUG	: .:: :::: :::::.::.	CCGGGAAGAACUGACAAUGAG	Translation
ath-miR858b	JrMYB220	5	1	21	274	294	UUCGUUGUCUGUUCGACCUUG	: ::: :::: :::::: ::	CCAGGAAGAACCGACAACCAA	Translation
ath-miR858b	JrMYB4	5	1	21	298	318	UUCGUUGUCUGUUCGACCUUG	:: :::: :::::.:::	CCUGGAAGAACUGACAAUGAA	Translation
ath-miR859	JrMYB62	5	1	21	832	852	UCUCUCUGUUGUGAAGUCAAA	:: :. : ::.::.::::::	GUUAAUGUAACGACGGAGAGA	Cleavage
ath-miR862-5p	JrMYB207	5	1	21	540	560	UCCAAUAGGUCGAGCAUGUGC	:::::: :.::.: :::: :	CCACAUGGUUGAUCCAUUGCA	Cleavage
ath-miR863-5p	JrMYB52	5	1	21	388	407	UUAUGUCUUGUUGAUCUCAAU	.:::: .:.::::::: ::::	GUUGAUGUUAACAAGA-AUAA	Cleavage
ath-miR863-5p	JrMYB185	5	1	21	696	716	UUAUGUCUUGUUGAUCUCAAU	: .:. :::::::.::: :	CAUAGGGGCAACAAGGCAUUA	Cleavage
ath-miR864-5p	JrMYB127	5	1	21	420	440	UCAGGUAUGAUUGACUUCAAA	: :::: :. :::.:::: ::	UGUGAAUUUUAUCGUACCAGA	Cleavage
ath-miR865-3p	JrMYB156	5	1	21	1864	1884	UUUUUCCUCAAAUUUAUCCAA	: :::.. :::::::::.:	AUAGAUGGUUUUGAGGAAGAU	Cleavage
ath-miR865-3p	JrMYB115	5	1	21	901	921	UUUUUCCUCAAAUUUAUCCAA	: :. ::::::::: :::	GAAGCUGUAUUUGAGGACAAA	Cleavage
ath-miR865-5p	JrMYB145	5	1	21	422	442	AUGAAUUUGGAUCUAAUUGAG	:::::: .::::::::	CAGCAUUAGAAUCAAAUUCAC	Translation
ath-miR865-5p	JrMYB164	5	1	21	76	96	AUGAAUUUGGAUCUAAUUGAG	:.:: :: ::: ::.:::::	AUUAACUACAUCAAAGUUCAU	Cleavage
ath-miR865-5p	JrMYB63	5	1	21	959	979	AUGAAUUUGGAUCUAAUUGAG	: : :::. ::.:.::::::	CACCAUUGAAUUCGAAUUCAA	Cleavage
ath-miR865-5p	JrMYB27	5	1	21	414	434	AUGAAUUUGGAUCUAAUUGAG	:: :::.:: .:.:::::	GGGAAGUAGGUCGGAGUUCAU	Cleavage
ath-miR865-5p	JrMYB13	5	1	21	301	321	AUGAAUUUGGAUCUAAUUGAG	.::: ::::: :.: ::::	GAUAAUGAGAUCAAGAAUCAU	Cleavage
ath-miR865-5p	JrMYB113	5	1	21	1081	1101	AUGAAUUUGGAUCUAAUUGAG	::: ::: :::::: :::	AACAAAGAGACCCAAAUCCAU	Translation
ath-miR866-3p	JrMYB156	5	1	20	928	947	ACAAAAUCCGUCUUUGAAGA	.: ::::::.::.:: ::	AUUGCAAAGAUGGGUUAUGC	Cleavage
ath-miR866-5p	JrMYB200	5	1	21	937	957	UCAAGGAACGGAUUUUGUUAA	.:: :::: ::::::::	UCCUUAAUAUCCUUUCCUUGA	Cleavage
ath-miR866-5p	JrMYB169	5	1	21	838	858	UCAAGGAACGGAUUUUGUUAA	.::: :::.::::.:: :	AACGCAAUAUCUGUUCUUUCA	Cleavage
ath-miR867	JrMYB167	5	1	21	70	90	UUGAACAUGGUUUAUUAGGAA	::.:.:: :::.:: ::::.	AUCUUGAUCAACUAUAUUCAG	Cleavage
ath-miR867	JrMYB161	5	1	21	871	891	UUGAACAUGGUUUAUUAGGAA	:: :.: ::..::::::::	AUCAUGAGCAAUUAUGUUCAA	Cleavage
ath-miR867	JrMYB46	5	1	21	910	930	UUGAACAUGGUUUAUUAGGAA	:. :. ::::::::::. :	AACUCAGAAAACCAUGUUUUA	Cleavage
ath-miR868-3p	JrMYB187	5	1	21	679	699	CUUCUUAAGUGCUGAUAAUGC	:.::: :.::: :::::::	UCGUUAACGGCAGGUAAGAAG	Cleavage
ath-miR868-3p	JrMYB63	5	1	21	989	1009	CUUCUUAAGUGCUGAUAAUGC	:: :: ::::::: :::: :	UCAAUAGCAGCACUGAAGAUG	Cleavage
ath-miR869.1	JrMYB60	5	1	21	729	749	AUUGGUUCAAUUCUGGUGUUG	::.::: .::.:::.: ::.:	CAGCACAGGAGUUGGAGCAGU	Cleavage
ath-miR869.1	JrMYB147	5	1	21	351	371	AUUGGUUCAAUUCUGGUGUUG	:.::. .::::::: ::::	AAGCAUGGGAAUUGAUCCAAA	Cleavage
ath-miR869.1	JrMYB151	5	1	21	464	484	AUUGGUUCAAUUCUGGUGUUG	: :::::::: :: .:.:::	CUACACCAGACUUUGAUCAAA	Translation
ath-miR869.1	JrMYB104	5	1	21	762	782	AUUGGUUCAAUUCUGGUGUUG	..:.. .:::::::. :.:::	UGAUGAUAGAAUUGGCCUAAU	Cleavage
ath-miR869.1	JrMYB129	5	1	21	131	151	AUUGGUUCAAUUCUGGUGUUG	: : :::. :::::.:.::	UCAAAGCAGGUUUGAAUCGAU	Translation
ath-miR869.2	JrMYB186	5	1	21	169	188	UCUGGUGUUGAGAUAGUUGAC	:: ::.:::::::. ::::::	GUAAAUUAUCUCAG-ACCAGA	Cleavage
ath-miR869.2	JrMYB102	5	1	21	172	191	UCUGGUGUUGAGAUAGUUGAC	: ::.:::::::. ::::::	AUAAAUUAUCUCAG-ACCAGA	Cleavage
ath-miR869.2	JrMYB210	5	1	21	175	194	UCUGGUGUUGAGAUAGUUGAC	: ::.:::::::. ::::::	CUGAAUUAUCUCAG-ACCAGA	Cleavage
ath-miR869.2	JrMYB7	5	1	21	169	188	UCUGGUGUUGAGAUAGUUGAC	: ::::::::::. .:::::	AUAAACUAUCUCAG-GCCAGA	Cleavage
ath-miR869.2	JrMYB59	5	1	21	753	773	UCUGGUGUUGAGAUAGUUGAC	::: :: :::::: .::::	AUCAUCUUUCUCAAGGCCAGU	Cleavage
ath-miR869.2	JrMYB203	5	1	21	128	148	UCUGGUGUUGAGAUAGUUGAC	:: .: :::::.:: :::.	ACCAUUUCUCUCAGCAGCAGG	Cleavage
ath-miR870-3p	JrMYB72	5	1	21	294	314	UAAUUUGGUGUUUCUUCGAUC	:. ::.:::.:: :..::::.	GGACGGAGAGACUCUGAAUUG	Cleavage
ath-miR870-3p	JrMYB103	5	1	21	1014	1034	UAAUUUGGUGUUUCUUCGAUC	::: :::: : ::::::::	UAUCCCAGAACCUCCAAAUUA	Translation
